# Supplementary material for: p38γ and p38δ modulate innate immune response by regulating MEF2D activation
Source: eLife. 2023 Jul 17;12:e86200. doi: 10.7554/eLife.86200 (PMC10400073; doi:10.7554/eLife.86200)
Supplement: Figure 1—source data 1. [file elife-86200-fig1-data1.zip]

Archive with 28 entries (25 files):
- Figure 1-source data 1/
- Figure 1-source data 1/Figure 1-source data 1.pdf
- __MACOSX/
- __MACOSX/Figure 1-source data 1/
- __MACOSX/Figure 1-source data 1/._Figure 1-source data 1.pdf
- Figure 1-source data 1/ABIN2.jpg
- __MACOSX/Figure 1-source data 1/._ABIN2.jpg
- Figure 1-source data 1/Tpl2.jpg
- __MACOSX/Figure 1-source data 1/._Tpl2.jpg
- Figure 1-source data 1/.DS_Store
- __MACOSX/Figure 1-source data 1/._.DS_Store
- Figure 1-source data 1/Pp105 .jpg
- __MACOSX/Figure 1-source data 1/._Pp105 .jpg
- Figure 1-source data 1/JNK.jpg
- __MACOSX/Figure 1-source data 1/._JNK.jpg
- Figure 1-source data 1/ERK12.jpg
- __MACOSX/Figure 1-source data 1/._ERK12.jpg
- Figure 1-source data 1/P105.jpeg
- __MACOSX/Figure 1-source data 1/._P105.jpeg
- Figure 1-source data 1/PERK12.jpg
- __MACOSX/Figure 1-source data 1/._PERK12.jpg
- Figure 1-source data 1/PJNK12.jpg
- __MACOSX/Figure 1-source data 1/._PJNK12.jpg
- Figure 1-source data 1/P-p38a.jpeg
- __MACOSX/Figure 1-source data 1/._P-p38a.jpeg
- Figure 1-source data 1/p38a.jpg
- __MACOSX/Figure 1-source data 1/._p38a.jpg
- __MACOSX/._Figure 1-source data 1
