# Supplementary material for: p38γ and p38δ modulate innate immune response by regulating MEF2D activation
Source: eLife. 2023 Jul 17;12:e86200. doi: 10.7554/eLife.86200 (PMC10400073; doi:10.7554/eLife.86200)
Supplement: Figure 1—figure supplement 1—source data 1. [file elife-86200-fig1-figsupp1-data1.zip]

Archive with 12 entries (9 files):
- Figure 1-figure supplement 1-source data 1/
- Figure 1-figure supplement 1-source data 1/.DS_Store
- __MACOSX/
- __MACOSX/Figure 1-figure supplement 1-source data 1/
- __MACOSX/Figure 1-figure supplement 1-source data 1/._.DS_Store
- Figure 1-figure supplement 1-source data 1/PCR 3KI copy.tif
- __MACOSX/Figure 1-figure supplement 1-source data 1/._PCR 3KI copy.tif
- Figure 1-figure supplement 1-source data 1/Figure 1- Figure Supplement 1A.pdf
- __MACOSX/Figure 1-figure supplement 1-source data 1/._Figure 1- Figure Supplement 1A.pdf
- Figure 1-figure supplement 1-source data 1/2014-06-20 16hr 51min sk4 copy.tif
- __MACOSX/Figure 1-figure supplement 1-source data 1/._2014-06-20 16hr 51min sk4 copy.tif
- __MACOSX/._Figure 1-figure supplement 1-source data 1
