# Supplementary material for: p38γ and p38δ modulate innate immune response by regulating MEF2D activation
Source: eLife. 2023 Jul 17;12:e86200. doi: 10.7554/eLife.86200 (PMC10400073; doi:10.7554/eLife.86200)
Supplement: Figure 1—figure supplement 1—source data 2. [file elife-86200-fig1-figsupp1-data2.zip]

Archive with 24 entries (21 files):
- Figure 1-figure supplement 1-source data 2/
- Figure 1-figure supplement 1-source data 2/.DS_Store
- __MACOSX/
- __MACOSX/Figure 1-figure supplement 1-source data 2/
- __MACOSX/Figure 1-figure supplement 1-source data 2/._.DS_Store
- Figure 1-figure supplement 1-source data 2/p38a.jpeg
- __MACOSX/Figure 1-figure supplement 1-source data 2/._p38a.jpeg
- Figure 1-figure supplement 1-source data 2/ PJNK .jpeg
- __MACOSX/Figure 1-figure supplement 1-source data 2/._ PJNK .jpeg
- Figure 1-figure supplement 1-source data 2/Pp38a.jpeg
- __MACOSX/Figure 1-figure supplement 1-source data 2/._Pp38a.jpeg
- Figure 1-figure supplement 1-source data 2/p38g_p38d copy.jpeg
- __MACOSX/Figure 1-figure supplement 1-source data 2/._p38g_p38d copy.jpeg
- Figure 1-figure supplement 1-source data 2/JNK 6.0_B copy.jpeg
- __MACOSX/Figure 1-figure supplement 1-source data 2/._JNK 6.0_B copy.jpeg
- Figure 1-figure supplement 1-source data 2/2014-06-24 MEFs ERK1.2 Q 5.0_1 copy.tiff
- __MACOSX/Figure 1-figure supplement 1-source data 2/._2014-06-24 MEFs ERK1.2 Q 5.0_1 copy.tiff
- Figure 1-figure supplement 1-source data 2/MEFS 27.03.14 p38g 5.0 Q_B_1 copy.jpg
- __MACOSX/Figure 1-figure supplement 1-source data 2/._MEFS 27.03.14 p38g 5.0 Q_B_1 copy.jpg
- Figure 1-figure supplement 1-source data 2/ERK5 5.0_B copy.jpeg
- __MACOSX/Figure 1-figure supplement 1-source data 2/._ERK5 5.0_B copy.jpeg
- Figure 1-figure supplement 1-source data 2/Figure 1-figure supplement 1-source data 2.pdf
- __MACOSX/Figure 1-figure supplement 1-source data 2/._Figure 1-figure supplement 1-source data 2.pdf
- __MACOSX/._Figure 1-figure supplement 1-source data 2
