# Supplementary material for: p38γ and p38δ modulate innate immune response by regulating MEF2D activation
Source: eLife. 2023 Jul 17;12:e86200. doi: 10.7554/eLife.86200 (PMC10400073; doi:10.7554/eLife.86200)
Supplement: Figure 1—figure supplement 1—source data 3. [file elife-86200-fig1-figsupp1-data3.zip]

Archive with 12 entries (9 files):
- Figure 1-figure supplement 1-source data 3/
- Figure 1-figure supplement 1-source data 3/.DS_Store
- __MACOSX/
- __MACOSX/Figure 1-figure supplement 1-source data 3/
- __MACOSX/Figure 1-figure supplement 1-source data 3/._.DS_Store
- Figure 1-figure supplement 1-source data 3/11.04.14 MEFs IP SK3 5.5Q_B copy.jpg
- __MACOSX/Figure 1-figure supplement 1-source data 3/._11.04.14 MEFs IP SK3 5.5Q_B copy.jpg
- Figure 1-figure supplement 1-source data 3/11.04.14 MEFs IP SK3 Q 5.0_B copy.jpg
- __MACOSX/Figure 1-figure supplement 1-source data 3/._11.04.14 MEFs IP SK3 Q 5.0_B copy.jpg
- Figure 1-figure supplement 1-source data 3/Figure 1-figure supplement 1-source data 3.pdf
- __MACOSX/Figure 1-figure supplement 1-source data 3/._Figure 1-figure supplement 1-source data 3.pdf
- __MACOSX/._Figure 1-figure supplement 1-source data 3
