# Supplementary material for: p38γ and p38δ modulate innate immune response by regulating MEF2D activation
Source: eLife. 2023 Jul 17;12:e86200. doi: 10.7554/eLife.86200 (PMC10400073; doi:10.7554/eLife.86200)
Supplement: Figure 1—figure supplement 1—source data 4. [file elife-86200-fig1-figsupp1-data4.zip]

Archive with 12 entries (9 files):
- Figure 1-figure supplement 1-source data 4/
- Figure 1-figure supplement 1-source data 4/.DS_Store
- __MACOSX/
- __MACOSX/Figure 1-figure supplement 1-source data 4/
- __MACOSX/Figure 1-figure supplement 1-source data 4/._.DS_Store
- Figure 1-figure supplement 1-source data 4/IP_SAP97SER158_30.01.14_B copy.jpg
- __MACOSX/Figure 1-figure supplement 1-source data 4/._IP_SAP97SER158_30.01.14_B copy.jpg
- Figure 1-figure supplement 1-source data 4/18.12.13 MEFs P SAP97 5.0_BN copy.jpg
- __MACOSX/Figure 1-figure supplement 1-source data 4/._18.12.13 MEFs P SAP97 5.0_BN copy.jpg
- Figure 1-figure supplement 1-source data 4/Figure 1-figure supplement 1-source data 4.pdf
- __MACOSX/Figure 1-figure supplement 1-source data 4/._Figure 1-figure supplement 1-source data 4.pdf
- __MACOSX/._Figure 1-figure supplement 1-source data 4
