# Supplementary material for: p38γ and p38δ modulate innate immune response by regulating MEF2D activation
Source: eLife. 2023 Jul 17;12:e86200. doi: 10.7554/eLife.86200 (PMC10400073; doi:10.7554/eLife.86200)
Supplement: Figure 1—figure supplement 1—source data 5. [file elife-86200-fig1-figsupp1-data5.zip]

Archive with 12 entries (9 files):
- Figure 1-figure supplement 1-source data 5/
- Figure 1-figure supplement 1-source data 5/TPL2.jpg
- __MACOSX/
- __MACOSX/Figure 1-figure supplement 1-source data 5/
- __MACOSX/Figure 1-figure supplement 1-source data 5/._TPL2.jpg
- Figure 1-figure supplement 1-source data 5/p38.jpg
- __MACOSX/Figure 1-figure supplement 1-source data 5/._p38.jpg
- Figure 1-figure supplement 1-source data 5/.DS_Store
- __MACOSX/Figure 1-figure supplement 1-source data 5/._.DS_Store
- Figure 1-figure supplement 1-source data 5/Figure 1-figure supplement 1-source data 5.pdf
- __MACOSX/Figure 1-figure supplement 1-source data 5/._Figure 1-figure supplement 1-source data 5.pdf
- __MACOSX/._Figure 1-figure supplement 1-source data 5
