# Supplementary material for: p38γ and p38δ modulate innate immune response by regulating MEF2D activation
Source: eLife. 2023 Jul 17;12:e86200. doi: 10.7554/eLife.86200 (PMC10400073; doi:10.7554/eLife.86200)
Supplement: Figure 3—source data 1. [file elife-86200-fig3-data1.zip]

Archive with 8 entries (7 files):
- *Figure 3 Source data 1/
- __MACOSX/._*Figure 3 Source data 1
- *Figure 3 Source data 1/.DS_Store
- __MACOSX/*Figure 3 Source data 1/._.DS_Store
- *Figure 3 Source data 1/Escos et al Table S1.xlsx
- __MACOSX/*Figure 3 Source data 1/._Escos et al Table S1.xlsx
- *Figure 3 Source data 1/Figure 3-source data 1 raw.xlsx
- __MACOSX/*Figure 3 Source data 1/._Figure 3-source data 1 raw.xlsx
