# Supplementary material for: p38γ and p38δ modulate innate immune response by regulating MEF2D activation
Source: eLife. 2023 Jul 17;12:e86200. doi: 10.7554/eLife.86200 (PMC10400073; doi:10.7554/eLife.86200)
Supplement: Figure 3—source data 1. [file elife-86200-fig3-data1.zip › *Figure 3 Source data 1/Figure 3-source data 1 raw.xlsx]

## Sheet: Indice
logFC completo		KIKO0vsWT0_fil		logFC_time		logFC_genotype		Heatmap_78genotipo
**baseMean**: the average of the normalized counts taken over all samples, **lfcSE**: standard error of the log2FoldChange estimate, **stat**= Wald statistic, compara la diferencia de valores de un gen en el genotipo y te indica si esa variación es debida al genotipo o no. **pvalue**= Wald test p-value, **padj**= Benjamini-Hochberg adjusted p-value (FDR) Lo que hace es disminuir el número de fals…	WT30/WT0_baseMean	Ensembl_transcript	Row.names		Name	Ensembl_transcript	Row.names		Row.names
	WT30/WT0_log2FoldChange		baseMean		Feature.Type		Input.Type		Input.Type
	WT30/WT0_lfcSE		log2FoldChange		Ensembl.ID		MGI.Gene.Marker.ID		MGI.Gene.Marker.ID
	WT30/WT0_stat		lfcSE		Entrez.Gene.ID		Symbol		Symbol
	WT30/WT0_pvalue		stat	WT 0	Sample_MP_1_SAM		Name		Name
	WT30/WT0_padj		pvalue		Sample_MP_2_SAM		Feature.Type		Feature.Type
	WT60/WT0_baseMean		padj		Sample_MP_3_SAM		Ensembl.ID		Ensembl.ID
	WT60/WT0_log2FoldChange		Input.Type		Sample_MP_4_SAM		Entrez.Gene.ID		Entrez.Gene.ID
	WT60/WT0_lfcSE		MGI.Gene.Marker.ID		Sample_MP_5_SAM	WT 0	Sample_MP_1_SAM		Input.Type
	WT60/WT0_stat		Symbol		Sample_MP_6_SAM		Sample_MP_2_SAM		MGI.Gene.Marker.ID
	WT60/WT0_pvalue		Name	KIKO 0	Sample_MP_7_SAM		Sample_MP_3_SAM		Name
	WT60/WT0_padj		Feature.Type		Sample_MP_9_SAM		Sample_MP_4_SAM		Feature.Type
	KIKO30/KIKO0_baseMean		Ensembl.ID		Sample_MP_10_SAM		Sample_MP_5_SAM		Ensembl.ID
	KIKO30/KIKO0_log2FoldChange		Entrez.Gene.ID		Sample_MP_11_SAM		Sample_MP_6_SAM		Entrez.Gene.ID
	KIKO30/KIKO0_lfcSE				Sample_MP_12_SAM	KIKO 0	Sample_MP_7_SAM		Row.names
	KIKO30/KIKO0_stat			WT 30 min	Sample_MP_13_SAM		Sample_MP_9_SAM	Heatmap	Time (min)
	KIKO30/KIKO0_pvalue				Sample_MP_16_SAM		Sample_MP_10_SAM		30
	KIKO30/KIKO0_padj				Sample_MP_17_SAM		Sample_MP_11_SAM		60
	KIKO60/KIKO0_baseMean				Sample_MP_18_SAM		Sample_MP_12_SAM		30
	KIKO60/KIKO0_log2FoldChange			KIKO 30 min	Sample_MP_19_SAM	WT 30 min	Sample_MP_13_SAM		60
	KIKO60/KIKO0_lfcSE				Sample_MP_20_SAM		Sample_MP_16_SAM	WT 0	Sample_MP_1_SAM
	KIKO60/KIKO0_stat				Sample_MP_21_SAM		Sample_MP_17_SAM		Sample_MP_2_SAM
	KIKO60/KIKO0_pvalue				Sample_MP_22_SAM		Sample_MP_18_SAM		Sample_MP_3_SAM
	KIKO60/KIKO0_padj				Sample_MP_23_SAM	KIKO 30 min	Sample_MP_19_SAM		Sample_MP_4_SAM
	KIKO0/WT0_baseMean				Sample_MP_24_SAM		Sample_MP_20_SAM		Sample_MP_5_SAM
	KIKO0/WT0_log2FoldChange			WT 60 min	Sample_MP_25_SAM		Sample_MP_21_SAM		Sample_MP_6_SAM
	KIKO0/WT0_lfcSE				Sample_MP_26_SAM		Sample_MP_22_SAM	KIKO 0	Sample_MP_7_SAM
	KIKO0/WT0_stat				Sample_MP_27_SAM		Sample_MP_23_SAM		Sample_MP_9_SAM
	KIKO0/WT0_pvalue				Sample_MP_28_SAM		Sample_MP_24_SAM		Sample_MP_10_SAM
	KIKO0/WT0_padj				Sample_MP_29_SAM	WT 60 min	Sample_MP_25_SAM		Sample_MP_11_SAM
	KIKO30/WT30_baseMean				Sample_MP_30_SAM		Sample_MP_26_SAM		Sample_MP_12_SAM
	KIKO30/WT30_log2FoldChange			KIKO 60 min	Sample_MP_31_SAM		Sample_MP_27_SAM	WT 30 min	Sample_MP_13_SAM
	KIKO30/WT30_lfcSE				Sample_MP_32_SAM		Sample_MP_28_SAM		Sample_MP_16_SAM
	KIKO30/WT30_stat				Sample_MP_33_SAM		Sample_MP_29_SAM		Sample_MP_17_SAM
	KIKO30/WT30_pvalue				Sample_MP_34_SAM		Sample_MP_30_SAM		Sample_MP_18_SAM
	KIKO30/WT30_padj				Sample_MP_35_SAM	KIKO 60 min	Sample_MP_31_SAM	KIKO 30 min	Sample_MP_19_SAM
	KIKO60/WT60_baseMean				Sample_MP_36_SAM		Sample_MP_32_SAM		Sample_MP_20_SAM
	KIKO60/WT60_log2FoldChange				WT30.WT0_baseMean		Sample_MP_33_SAM		Sample_MP_21_SAM
	KIKO60/WT60_lfcSE				WT30.WT0_log2FoldChange		Sample_MP_34_SAM		Sample_MP_22_SAM
	KIKO60/WT60_stat				WT30.WT0_lfcSE		Sample_MP_35_SAM		Sample_MP_23_SAM
	KIKO60/WT60_pvalue				WT30.WT0_stat		Sample_MP_36_SAM		Sample_MP_24_SAM
	KIKO60/WT60_padj				WT30.WT0_pvalue		WT30.WT0_baseMean	WT 60 min	Sample_MP_25_SAM
					WT30.WT0_padj		WT30.WT0_log2FoldChange		Sample_MP_26_SAM
					WT60.WT0_baseMean		WT30.WT0_lfcSE		Sample_MP_27_SAM
					WT60.WT0_log2FoldChange		WT30.WT0_stat		Sample_MP_28_SAM
					WT60.WT0_lfcSE		WT30.WT0_pvalue		Sample_MP_29_SAM
					WT60.WT0_stat		WT30.WT0_padj		Sample_MP_30_SAM
					WT60.WT0_pvalue		WT60.WT0_baseMean	KIKO 60 min	Sample_MP_31_SAM
					WT60.WT0_padj		WT60.WT0_log2FoldChange		Sample_MP_32_SAM
					KIKO30.KIKO0_baseMean		WT60.WT0_lfcSE		Sample_MP_33_SAM
					KIKO30.KIKO0_log2FoldChange		WT60.WT0_stat		Sample_MP_34_SAM
					KIKO30.KIKO0_lfcSE		WT60.WT0_pvalue		Sample_MP_35_SAM
					KIKO30.KIKO0_stat		WT60.WT0_padj		Sample_MP_36_SAM
					KIKO30.KIKO0_pvalue		KIKO30.KIKO0_baseMean
					KIKO30.KIKO0_padj		KIKO30.KIKO0_log2FoldChange
					KIKO60.KIKO0_baseMean		KIKO30.KIKO0_lfcSE
					KIKO60.KIKO0_log2FoldChange		KIKO30.KIKO0_stat
					KIKO60.KIKO0_lfcSE		KIKO30.KIKO0_pvalue
					KIKO60.KIKO0_stat		KIKO30.KIKO0_padj
					KIKO60.KIKO0_pvalue		KIKO60.KIKO0_baseMean
					KIKO60.KIKO0_padj		KIKO60.KIKO0_log2FoldChange
					KIKO0.WT0_baseMean		KIKO60.KIKO0_lfcSE
					KIKO0.WT0_log2FoldChange		KIKO60.KIKO0_stat
					KIKO0.WT0_lfcSE		KIKO60.KIKO0_pvalue
					KIKO0.WT0_stat		KIKO60.KIKO0_padj
					KIKO0.WT0_pvalue		KIKO0.WT0_baseMean
					KIKO0.WT0_padj		KIKO0.WT0_log2FoldChange
					KIKO30.WT30_baseMean		KIKO0.WT0_lfcSE
					KIKO30.WT30_log2FoldChange		KIKO0.WT0_stat
					KIKO30.WT30_lfcSE		KIKO0.WT0_pvalue
					KIKO30.WT30_stat		KIKO0.WT0_padj
					KIKO30.WT30_pvalue		KIKO30.WT30_baseMean
					KIKO30.WT30_padj		KIKO30.WT30_log2FoldChange
					KIKO60.WT60_baseMean		KIKO30.WT30_lfcSE
					KIKO60.WT60_log2FoldChange		KIKO30.WT30_stat
					KIKO60.WT60_lfcSE		KIKO30.WT30_pvalue
					KIKO60.WT60_stat		KIKO30.WT30_padj
					KIKO60.WT60_pvalue		KIKO60.WT60_baseMean
					KIKO60.WT60_padj		KIKO60.WT60_log2FoldChange
							KIKO60.WT60_lfcSE
							KIKO60.WT60_stat
							KIKO60.WT60_pvalue
							KIKO60.WT60_padj

## Sheet: logFC completo
	WT30/WT0_baseMean	WT30/WT0_log2FoldChange	WT30/WT0_lfcSE	WT30/WT0_stat	WT30/WT0_pvalue	WT30/WT0_padj	WT60/WT0_baseMean	WT60/WT0_log2FoldChange	WT60/WT0_lfcSE	WT60/WT0_stat	WT60/WT0_pvalue	WT60/WT0_padj	KIKO30/KIKO0_baseMean	KIKO30/KIKO0_log2FoldChange	KIKO30/KIKO0_lfcSE	KIKO30/KIKO0_stat	KIKO30/KIKO0_pvalue	KIKO30/KIKO0_padj	KIKO60/KIKO0_baseMean	KIKO60/KIKO0_log2FoldChange	KIKO60/KIKO0_lfcSE	KIKO60/KIKO0_stat	KIKO60/KIKO0_pvalue	KIKO60/KIKO0_padj	KIKO0/WT0_baseMean	KIKO0/WT0_log2FoldChange	KIKO0/WT0_lfcSE	KIKO0/WT0_stat	KIKO0/WT0_pvalue	KIKO0/WT0_padj	KIKO30/WT30_baseMean	KIKO30/WT30_log2FoldChange	KIKO30/WT30_lfcSE	KIKO30/WT30_stat	KIKO30/WT30_pvalue	KIKO30/WT30_padj	KIKO60/WT60_baseMean	KIKO60/WT60_log2FoldChange	KIKO60/WT60_lfcSE	KIKO60/WT60_stat	KIKO60/WT60_pvalue	KIKO60/WT60_padj
ENSMUST00000000001	2074.58	0.101722	0.0535121	1.90092	0.0573119	0.17731	2074.58	0.517699	0.0475606	10.885	1.35862e-27	2.99785e-26	2074.58	0.132717	0.0501717	2.64524	0.00816318	0.0413345	2074.58	0.475772	0.0494415	9.62292	6.39891e-22	1.02339e-20	2074.58	0.0270245	0.0502233	0.538086	0.590517	0.763185	2074.58	0.0580186	0.0534637	1.0852	0.277835	0.778929	2074.58	-0.0149024	0.0467343	-0.318874	0.749822	0.927666
ENSMUST00000000028	34.9539	0.421811	0.245719	1.71664	0.0860456	0.233193	34.9539	0.488742	0.222307	2.1985	0.0279133	0.0613623	34.9539	0.0622442	0.238639	0.26083	0.794223	0.912201	34.9539	0.209448	0.231538	0.904597	0.365679	0.526682	34.9539	-0.00459931	0.237812	-0.0193401	0.98457	0.992531	34.9539	-0.364166	0.24652	-1.47723	0.139615	0.62868	34.9539	-0.283893	0.215582	-1.31687	0.187883	0.555542
ENSMUST00000000058	1802.2	0.316644	0.0962574	3.28956	0.00100345	0.00847914	1802.2	0.822151	0.0858786	9.5734	1.03443e-21	1.72982e-20	1802.2	0.146998	0.0903647	1.62672	0.103797	0.282046	1802.2	0.712798	0.0897449	7.94249	1.98159e-15	2.1631e-14	1802.2	0.0974449	0.0904771	1.07701	0.281475	0.496643	1802.2	-0.0722016	0.0961518	-0.750912	0.452705	0.880843	1802.2	-0.011908	0.0851068	-0.139918	0.888725	0.968638
ENSMUST00000000080	19967.4	2.35878	0.0778971	30.2807	2.05668e-201	1.48052e-198	19967.4	2.13201	0.0697768	30.5547	4.89475e-205	1.26231e-202	19967.4	2.44611	0.0731133	33.4565	2.07165e-245	1.28144e-242	19967.4	2.08144	0.0731141	28.4684	2.88749e-178	5.74193e-176	19967.4	0.16968	0.0734763	2.30931	0.0209265	0.0954098	19967.4	0.257012	0.0775547	3.31394	0.000919923	0.0369896	19967.4	0.11911	0.0693952	1.71639	0.0860898	0.388998
ENSMUST00000000095	0.392715	-1.41642	2.89151	-0.489854	0.624237	NA	0.392715	-1.25681	2.58549	-0.486101	0.626895	0.742832	0.392715	0.188454	2.67315	0.0704988	0.943797	NA	0.392715	0.194752	2.65023	0.073485	0.94142	0.967467	0.392715	0.186803	2.68978	0.069449	0.944632	NA	0.392715	1.79168	2.87605	0.622965	0.533308	NA	0.392715	1.63836	2.54431	0.643932	0.519619	NA
ENSMUST00000000128	3.25104	0.0787242	0.582612	0.135123	0.892515	0.948548	3.25104	-0.571037	0.589616	-0.96849	0.3328	0.471337	3.25104	-0.0347779	0.516583	-0.067323	0.946325	0.979325	3.25104	-0.233537	0.508427	-0.459333	0.645995	0.774865	3.25104	0.31736	0.52966	0.599176	0.549055	NA	3.25104	0.203858	0.57075	0.357175	0.720961	NA	3.25104	0.65486	0.570618	1.14763	0.25112	0.628269
ENSMUST00000000129	123.884	0.185212	0.137401	1.34796	0.17767	0.377967	123.884	0.322209	0.123325	2.61269	0.00898329	0.0225333	123.884	0.271144	0.13497	2.00893	0.044545	0.15408	123.884	0.530828	0.130794	4.05851	4.93876e-05	0.000212887	123.884	-0.333812	0.133601	-2.49857	0.0124697	0.0679816	123.884	-0.24788	0.138732	-1.78675	0.0739773	0.49275	123.884	-0.125193	0.120278	-1.04087	0.297935	0.674452
ENSMUST00000000137	8237.72	0.0789747	0.0453517	1.74138	0.0816167	0.225295	8237.72	0.27151	0.040554	6.69503	2.1563e-11	1.87086e-10	8237.72	0.124902	0.0425708	2.93399	0.00334631	0.0196683	8237.72	0.331725	0.0423947	7.82468	5.08938e-15	5.41937e-14	8237.72	-0.0287392	0.0425593	-0.675274	0.499501	0.698396	8237.72	0.0171885	0.0453625	0.378913	0.704752	0.950908	8237.72	0.0314756	0.0403813	0.77946	0.435709	0.782272
ENSMUST00000000153	2938.89	-0.151122	0.065865	-2.29442	0.0217661	0.0888116	2938.89	-0.490513	0.0592832	-8.27407	1.29465e-16	1.6349e-15	2938.89	-0.153954	0.0619416	-2.48546	0.0129382	0.0603732	2938.89	-0.431703	0.061892	-6.9751	3.05649e-12	2.70495e-11	2938.89	-0.116019	0.0616916	-1.88063	0.0600223	0.187876	2938.89	-0.118851	0.0660992	-1.79806	0.0721669	0.486554	2938.89	-0.0572091	0.0594918	-0.96163	0.336236	0.708089
ENSMUST00000000161	8.77094	0.220389	0.557468	0.395339	0.692592	0.837189	8.77094	1.01456	0.486627	2.08488	0.0370806	0.0782328	8.77094	-0.0457	0.554565	-0.0824069	0.934323	0.973873	8.77094	-0.375498	0.554155	-0.677604	0.498023	0.653019	8.77094	-0.314737	0.539892	-0.582962	0.559919	NA	8.77094	-0.580825	0.571689	-1.01598	0.309638	0.800857	8.77094	-1.70479	0.502404	-3.39327	0.000690643	0.0180238
ENSMUST00000000171	1.8513	-1.22854	0.902615	-1.36109	0.173486	0.371623	1.8513	-0.627859	0.745769	-0.841894	0.399847	0.540409	1.8513	0.323135	0.954976	0.338369	0.735085	0.883176	1.8513	0.972765	0.883829	1.10063	0.27106	0.425714	1.8513	-1.49369	0.870002	-1.71688	0.0860018	NA	1.8513	0.0579861	0.984779	0.0588824	0.953046	NA	1.8513	0.106939	0.761854	0.140366	0.888371	0.968494
ENSMUST00000000175	964.438	0.211865	0.111028	1.90821	0.0563641	0.175068	964.438	0.302492	0.0994451	3.0418	0.00235165	0.00678686	964.438	-0.0640799	0.103916	-0.616654	0.537463	0.760971	964.438	0.058143	0.103385	0.562394	0.573848	0.716658	964.438	0.25762	0.104008	2.47693	0.0132517	0.070546	964.438	-0.018325	0.110942	-0.165176	0.868805	0.977518	964.438	0.0132703	0.0987935	0.134324	0.893146	0.969978
ENSMUST00000000188	391.109	0.0377054	0.165326	0.228068	0.819594	0.911025	391.109	1.35971	0.144866	9.38595	6.23494e-21	1.00692e-19	391.109	0.223624	0.154991	1.44283	0.14907	0.358231	391.109	1.92455	0.151221	12.7267	4.20042e-37	1.16322e-35	391.109	-0.0490016	0.155171	-0.315791	0.752161	0.866452	391.109	0.136917	0.165157	0.829015	0.407096	0.856495	391.109	0.51584	0.140628	3.66812	0.000244338	0.00840982
ENSMUST00000000193	3144.38	2.5704	0.147573	17.4178	6.04664e-68	1.25215e-65	3144.38	4.6126	0.132173	34.8982	7.9234e-267	2.90613e-264	3144.38	3.10147	0.139684	22.2035	3.17458e-109	7.55258e-107	3144.38	4.83681	0.139205	34.7459	1.59868e-264	6.76569e-262	3144.38	-0.0656114	0.143688	-0.456624	0.647942	0.803637	3144.38	0.46546	0.143677	3.23962	0.00119691	0.045636	3144.38	0.158606	0.127285	1.24607	0.212739	0.583757
ENSMUST00000000194	49.6108	3.255	0.507053	6.41946	1.36757e-10	5.61782e-09	49.6108	4.95834	0.471006	10.5271	6.47774e-26	1.32979e-24	49.6108	3.4158	0.428377	7.97382	1.53846e-15	6.17941e-14	49.6108	5.10066	0.42061	12.1268	7.61422e-34	1.90125e-32	49.6108	0.798224	0.568757	1.40345	0.160481	0.352121	49.6108	0.959018	0.342235	2.80222	0.00507516	0.120393	49.6108	0.940541	0.274362	3.4281	0.000607817	0.0166126
ENSMUST00000000199	100.241	0.0216729	0.190072	0.114025	0.909218	0.956749	100.241	0.0492638	0.170917	0.288232	0.773169	0.855019	100.241	0.148421	0.181214	0.819038	0.412765	0.662824	100.241	0.0375567	0.179668	0.209034	0.834422	0.904336	100.241	-0.230986	0.179874	-1.28415	0.199089	0.402219	100.241	-0.104238	0.19134	-0.544777	0.585907	0.922055	100.241	-0.242693	0.1707	-1.42176	0.155097	0.511029
ENSMUST00000000206	2.13729	-1.44887	0.934938	-1.5497	0.121214	0.293935	2.13729	-1.44432	0.834531	-1.7307	0.083506	0.15478	2.13729	-0.0610458	0.92605	-0.0659206	0.947441	0.979576	2.13729	-2.26746	1.14759	-1.97584	0.0481732	0.105872	2.13729	-1.3387	0.856588	-1.56283	0.118093	NA	2.13729	0.0491251	0.998967	0.0491759	0.960779	NA	2.13729	-2.16184	1.13122	-1.91106	0.0559966	0.312831
ENSMUST00000000208	28.0362	-1.72611	0.471045	-3.66443	0.000247891	0.00266527	28.0362	-0.729694	0.399639	-1.82588	0.0678677	0.130327	28.0362	-0.0136789	0.418938	-0.0326514	0.973953	0.989177	28.0362	0.457632	0.411631	1.11175	0.266245	0.420031	28.0362	-0.47979	0.413081	-1.16149	0.245442	0.458209	28.0362	1.23264	0.47619	2.58855	0.00963809	0.176936	28.0362	0.707536	0.39814	1.7771	0.0755514	0.364339
ENSMUST00000000260	96.8231	0.0431698	0.135764	0.317977	0.750502	0.87366	96.8231	-0.06405	0.124192	-0.515733	0.606041	0.727209	96.8231	0.107197	0.130127	0.82379	0.410059	0.660881	96.8231	-0.0290473	0.12825	-0.22649	0.82082	0.89583	96.8231	-0.129479	0.128914	-1.00438	0.315194	0.533978	96.8231	-0.065452	0.136916	-0.478045	0.632618	0.936361	96.8231	-0.0944767	0.123502	-0.764981	0.444283	0.787816
ENSMUST00000000266	1.35098	0.00838824	1.46606	0.00572162	0.995435	0.998384	1.35098	3.28982	1.11403	2.95308	0.00314623	0.00880144	1.35098	0.128011	1.37529	0.0930791	0.925841	0.969716	1.35098	4.9851	1.1178	4.45975	8.20563e-06	3.92335e-05	1.35098	-0.0245168	1.37528	-0.0178267	0.985777	NA	1.35098	0.0951057	1.46606	0.0648714	0.948276	NA	1.35098	1.67076	0.774033	2.15851	0.030888	NA
ENSMUST00000000287	2404.21	-0.0282382	0.0851255	-0.331724	0.740098	0.866918	2404.21	0.0640275	0.0761819	0.840456	0.400653	0.541277	2404.21	-0.0213227	0.0794657	-0.268326	0.788449	0.9092	2404.21	0.105289	0.0792038	1.32934	0.183737	0.315731	2404.21	0.273112	0.07955	3.43321	0.000596479	0.00903282	2404.21	0.280027	0.0850467	3.29263	0.000992547	0.0392996	2404.21	0.314373	0.0758203	4.14629	3.37902e-05	0.00220848
ENSMUST00000000291	681.572	-0.285335	0.0811821	-3.51476	0.000440159	0.00429837	681.572	-1.76411	0.078355	-22.5143	3.00365e-112	3.49121e-110	681.572	-0.371052	0.0762166	-4.86839	1.12511e-06	1.71247e-05	681.572	-2.02282	0.0806379	-25.0852	7.21097e-139	1.11231e-136	681.572	0.0121219	0.0753307	0.160916	0.87216	0.936402	681.572	-0.0735951	0.0820048	-0.897449	0.369479	0.836674	681.572	-0.246587	0.0834701	-2.95419	0.00313488	0.0523857
ENSMUST00000000299	13600.8	-0.0617293	0.130159	-0.474261	0.635314	0.798142	13600.8	0.157923	0.116411	1.35659	0.174911	0.283558	13600.8	-0.0301013	0.122119	-0.246493	0.805301	0.918376	13600.8	0.0531727	0.122087	0.435532	0.663176	0.785935	13600.8	-0.12041	0.122097	-0.986181	0.324044	0.542359	13600.8	-0.0887817	0.130179	-0.681995	0.495242	0.899345	13600.8	-0.22516	0.116401	-1.93435	0.05307	0.303954
ENSMUST00000000304	28.9171	0.232428	0.258636	0.898667	0.36883	0.587524	28.9171	0.299	0.233758	1.2791	0.200861	0.317002	28.9171	-0.149224	0.241688	-0.617424	0.536955	0.76074	28.9171	-0.160539	0.236097	-0.67997	0.496523	0.651907	28.9171	0.260861	0.241802	1.07882	0.280666	0.495988	28.9171	-0.12079	0.25853	-0.46722	0.640342	0.936361	28.9171	-0.198678	0.227851	-0.871961	0.383229	0.746103
ENSMUST00000000305	257.88	0.337519	0.13132	2.57021	0.0101637	0.0503422	257.88	0.308689	0.118503	2.6049	0.00919019	0.0230068	257.88	-0.134826	0.121461	-1.11003	0.266985	0.516793	257.88	-0.205481	0.120465	-1.70574	0.0880574	0.17477	257.88	0.485789	0.122454	3.96711	7.27482e-05	0.00208261	257.88	0.013444	0.130394	0.103103	0.917881	0.987681	257.88	-0.0283807	0.116447	-0.243723	0.807446	0.947127
ENSMUST00000000312	1.54753	-1.89866	1.22338	-1.55197	0.12067	0.293168	1.54753	-1.28749	0.999803	-1.28774	0.197835	0.313606	1.54753	0.572734	1.01588	0.563781	0.572903	0.783988	1.54753	0.462329	1.00218	0.461324	0.644566	0.773779	1.54753	-0.917819	0.99058	-0.926548	0.354161	NA	1.54753	1.55357	1.24396	1.24889	0.211705	NA	1.54753	0.832	1.0113	0.822706	0.410675	0.76667
ENSMUST00000000326	1.58106	1.8869	0.98777	1.91026	0.0560994	0.174353	1.58106	1.02662	0.976262	1.05158	0.292991	0.427532	1.58106	1.74602	1.10099	1.58587	0.112768	0.298809	1.58106	1.69423	1.08561	1.56062	0.118613	0.222898	1.58106	-0.510489	1.19851	-0.425937	0.670154	NA	1.58106	-0.651366	0.866855	-0.751413	0.452404	NA	1.58106	0.157116	0.833794	0.188435	0.850536	0.960538
ENSMUST00000000329	0.140843	-0.47244	5.50894	-0.0857588	0.931658	NA	0.140843	-0.312866	4.92738	-0.0634954	0.949372	NA	0.140843	1.67666	5.16057	0.324898	0.745258	NA	0.140843	-0.209861	5.16804	-0.0406074	0.967609	NA	0.140843	-0.505354	5.16776	-0.0977899	0.922099	NA	0.140843	1.64375	5.50215	0.298746	0.765134	NA	0.140843	-0.402349	4.92759	-0.0816522	0.934923	NA
ENSMUST00000000348	113.214	0.192371	0.112768	1.70591	0.0880255	0.2366	113.214	0.127592	0.103571	1.23192	0.217978	0.338737	113.214	-0.0690279	0.106663	-0.647156	0.517531	0.74614	113.214	0.0499091	0.102357	0.487599	0.625834	0.759849	113.214	0.137854	0.106353	1.29619	0.194911	0.397094	113.214	-0.123545	0.11306	-1.09274	0.274508	0.775883	113.214	0.0601705	0.0994635	0.604951	0.545212	0.841953
ENSMUST00000000349	154.48	-0.0892167	0.111378	-0.801025	0.423117	0.637205	154.48	-0.184061	0.101487	-1.81363	0.0697343	0.133321	154.48	0.0618938	0.107165	0.577555	0.563565	0.77833	154.48	-0.0834604	0.105752	-0.789211	0.429989	0.590135	154.48	-0.225677	0.105237	-2.14447	0.0319953	0.12592	154.48	-0.0745665	0.113202	-0.658703	0.510087	0.903789	154.48	-0.125077	0.102021	-1.22599	0.220204	0.594846
ENSMUST00000000356	6366.16	0.17703	0.0760961	2.3264	0.019997	0.08353	6366.16	0.276243	0.0680888	4.05709	4.96873e-05	0.000199438	6366.16	0.0112063	0.0713066	0.157156	0.875122	0.949986	6366.16	0.0781936	0.0712052	1.09815	0.272141	0.427007	6366.16	0.240461	0.0713428	3.3705	0.000750329	0.0104521	6366.16	0.0746368	0.0760622	0.98126	0.326464	0.8127	6366.16	0.0424118	0.0679445	0.624213	0.532488	0.83622
ENSMUST00000000369	0.78003	-3.09185	1.60827	-1.92247	0.0545465	NA	0.78003	-2.7152	1.39032	-1.95294	0.0508268	0.102342	0.78003	-0.0697269	1.66142	-0.0419681	0.966524	0.986036	0.78003	0.941399	1.56726	0.600667	0.548062	0.695935	0.78003	-2.70064	1.48499	-1.81862	0.0689687	NA	0.78003	0.321476	1.77247	0.181372	0.856076	NA	0.78003	0.955955	1.47786	0.646853	0.517727	NA
ENSMUST00000000384	853.175	-0.0143577	0.056847	-0.252568	0.800602	0.9007	853.175	0.235177	0.0505711	4.65042	3.31267e-06	1.58987e-05	853.175	0.0328756	0.0535165	0.614308	0.539012	0.762084	853.175	0.27525	0.052065	5.28666	1.24569e-07	7.44932e-07	853.175	-0.0297397	0.0532018	-0.558999	0.576163	0.753523	853.175	0.0174936	0.0571416	0.306145	0.759495	0.959359	853.175	0.0103335	0.0493737	0.209291	0.834221	0.956179
ENSMUST00000000388	290.155	0.1596	0.0841584	1.89642	0.0579044	0.178628	290.155	-0.022436	0.0773403	-0.290094	0.771744	0.853884	290.155	0.0301623	0.0790189	0.38171	0.702677	0.865902	290.155	-0.109966	0.0780226	-1.40941	0.158714	0.280589	290.155	0.0999926	0.0791344	1.26358	0.206381	0.412629	290.155	-0.0294449	0.0840498	-0.350326	0.726094	0.952468	290.155	0.0124628	0.0762023	0.163549	0.870086	0.964472
ENSMUST00000000395	0.113986	0.729657	5.50894	0.13245	0.894629	NA	0.113986	0.648836	4.92738	0.13168	0.895238	NA	0.113986	0.128034	5.16804	0.0247742	0.980235	NA	0.113986	0.271098	5.16804	0.0524566	0.958165	NA	0.113986	-0.0245874	5.16776	-0.00475784	0.996204	NA	0.113986	-0.62621	5.50916	-0.113667	0.909502	NA	0.113986	-0.402326	4.92759	-0.0816475	0.934927	NA
ENSMUST00000000421	0.0707061	0.00834176	5.50894	0.00151422	0.998792	NA	0.0707061	0.167945	4.92738	0.0340839	0.97281	NA	0.0707061	0.0318544	5.16804	0.00616373	0.995082	NA	0.0707061	-0.786864	5.16804	-0.152256	0.878985	NA	0.0707061	0.552491	5.16776	0.106911	0.914859	NA	0.0707061	0.576004	5.50916	0.104554	0.91673	NA	0.0707061	-0.402317	4.92759	-0.0816458	0.934928	NA
ENSMUST00000000430	976.049	0.0939971	0.0565884	1.66107	0.0967	0.251776	976.049	0.153942	0.0509001	3.0244	0.00249126	0.00714478	976.049	0.0808381	0.0531915	1.51976	0.128572	0.326016	976.049	0.114692	0.0523706	2.19	0.0285244	0.0677404	976.049	0.0204333	0.0531575	0.384391	0.700689	0.83468	976.049	0.00727422	0.0566203	0.128474	0.897774	0.983585	976.049	-0.0188175	0.0500777	-0.375766	0.707091	0.915427
ENSMUST00000000449	581.853	0.0389917	0.0654902	0.595382	0.551588	0.740807	581.853	-0.178735	0.0600203	-2.97791	0.00290224	0.0081869	581.853	0.00393125	0.0610002	0.0644465	0.948615	0.979576	581.853	-0.286044	0.0608288	-4.70244	2.5707e-06	1.32055e-05	581.853	0.108087	0.0609978	1.77199	0.0763964	0.220609	581.853	0.0730271	0.0654923	1.11505	0.26483	0.766193	581.853	0.000778629	0.0598485	0.01301	0.98962	0.996162
ENSMUST00000000500	4291.27	1.25741	0.122061	10.3015	6.9381e-25	6.72329e-23	4291.27	1.10427	0.10931	10.1023	5.39872e-24	1.01835e-22	4291.27	1.20541	0.114751	10.5045	8.23473e-26	5.26206e-24	4291.27	0.877497	0.114747	7.64725	2.05328e-14	2.13007e-13	4291.27	-0.177271	0.115021	-1.54121	0.123267	0.298721	4291.27	-0.229277	0.121807	-1.88229	0.0597965	0.449447	4291.27	-0.404046	0.109021	-3.70614	0.000210443	0.00758159
ENSMUST00000000505	199.113	-0.127012	0.117771	-1.07847	0.280825	0.502037	199.113	-0.12855	0.106097	-1.21163	0.225653	0.347876	199.113	-0.119286	0.113992	-1.04645	0.295355	0.54896	199.113	-0.108062	0.111953	-0.965246	0.334422	0.494413	199.113	-0.292833	0.111113	-2.63545	0.00840248	0.0526803	199.113	-0.285107	0.120491	-2.36622	0.017971	0.252084	199.113	-0.272344	0.106976	-2.54584	0.0109016	0.116772
ENSMUST00000000514	395.63	0.0731746	0.112722	0.649159	0.516236	0.714968	395.63	0.807708	0.0988373	8.1721	3.03073e-16	3.72466e-15	395.63	0.137896	0.103178	1.33649	0.181391	0.407648	395.63	0.813001	0.100667	8.07612	6.68587e-16	7.5273e-15	395.63	0.313946	0.104439	3.00602	0.00264693	0.0241988	395.63	0.378668	0.111554	3.39447	0.000687626	0.0299756	395.63	0.319239	0.0948427	3.36599	0.000762707	0.0193033
ENSMUST00000000542	413.11	-0.0343877	0.109862	-0.313007	0.754275	0.875826	413.11	-0.29924	0.0996191	-3.00384	0.00266592	0.00758899	413.11	-0.0647393	0.103253	-0.626995	0.530663	0.755849	413.11	-0.254149	0.102816	-2.47188	0.0134405	0.0354314	413.11	-0.00351331	0.102731	-0.0341993	0.972718	0.988496	413.11	-0.0338649	0.110351	-0.306882	0.758933	0.959359	413.11	0.0415779	0.0997073	0.416999	0.676679	0.901979
ENSMUST00000000543	3.09556	0.867035	0.72107	1.20243	0.229198	0.44188	3.09556	-0.592535	0.779256	-0.760385	0.447025	0.586125	3.09556	1.00208	0.639816	1.56619	0.117303	0.305949	3.09556	-0.0349767	0.670807	-0.0521412	0.958416	0.976219	3.09556	0.391768	0.709938	0.551834	0.581062	NA	3.09556	0.526809	0.652146	0.807809	0.4192	NA	3.09556	0.949326	0.743781	1.27635	0.201831	0.571802
ENSMUST00000000544	498.724	-0.286264	0.0592237	-4.83361	1.34081e-06	2.91222e-05	498.724	-0.860205	0.0564757	-15.2314	2.18742e-52	9.91853e-51	498.724	-0.163284	0.0567693	-2.87627	0.00402404	0.0229369	498.724	-0.761804	0.0579909	-13.1366	2.03144e-39	6.08509e-38	498.724	-0.21676	0.0549327	-3.94592	7.94954e-05	0.00221475	498.724	-0.0937794	0.0609312	-1.5391	0.123779	0.600629	498.724	-0.118359	0.0594546	-1.99074	0.0465095	0.281439
ENSMUST00000000579	0.0537147	0.00835285	5.50894	0.00151624	0.99879	NA	0.0537147	0.648853	4.92738	0.131683	0.895235	NA	0.0537147	0.128015	5.16804	0.0247705	0.980238	NA	0.0537147	0.271087	5.16804	0.0524546	0.958167	NA	0.0537147	-0.0245593	5.16776	-0.00475242	0.996208	NA	0.0537147	0.0951025	5.50916	0.0172626	0.986227	NA	0.0537147	-0.402326	4.92759	-0.0816475	0.934927	NA
ENSMUST00000000608	4915.31	-0.0282109	0.0908282	-0.310596	0.756108	0.877011	4915.31	0.0973836	0.0812458	1.19863	0.230672	0.354096	4915.31	-0.075285	0.0852007	-0.88362	0.376902	0.63037	4915.31	-0.012386	0.0850845	-0.145573	0.884258	0.935038	4915.31	0.0384317	0.0851502	0.45134	0.651745	0.805557	4915.31	-0.00864247	0.0908756	-0.0951022	0.924234	0.988178	4915.31	-0.071338	0.081177	-0.878796	0.379512	0.743668
ENSMUST00000000619	1026.45	0.0158333	0.0450753	0.351264	0.72539	0.857637	1026.45	0.0245919	0.0407698	0.603189	0.546383	0.677141	1026.45	0.046066	0.0424667	1.08476	0.27803	0.529815	1026.45	0.00388569	0.0416816	0.0932233	0.925726	0.958118	1026.45	-0.0147777	0.0422493	-0.349775	0.726508	0.849669	1026.45	0.0154549	0.0452791	0.341326	0.732858	0.953048	1026.45	-0.035484	0.0401812	-0.8831	0.377182	0.74107
ENSMUST00000000641	0.0689513	-0.472473	5.50894	-0.0857647	0.931653	NA	0.0689513	-0.312879	4.92738	-0.063498	0.94937	NA	0.0689513	0.608873	5.16804	0.117815	0.906214	NA	0.0689513	-0.209845	5.16804	-0.0406044	0.967611	NA	0.0689513	-0.505383	5.16776	-0.0977954	0.922095	NA	0.0689513	0.575963	5.50916	0.104546	0.916736	NA	0.0689513	-0.402349	4.92759	-0.0816522	0.934923	NA
ENSMUST00000000642	494.128	-0.0288541	0.138924	-0.207697	0.835465	0.918811	494.128	0.0370899	0.124426	0.298087	0.765637	0.849969	494.128	0.253479	0.131236	1.93147	0.0534249	0.176041	494.128	0.472686	0.130263	3.6287	0.000284855	0.00107809	494.128	-0.32274	0.13086	-2.46629	0.0136521	0.0720059	494.128	-0.0404068	0.139278	-0.290116	0.771727	0.962986	494.128	0.112857	0.123798	0.911617	0.361971	0.730619
ENSMUST00000000687	5.61357	0.0485349	0.612887	0.0791906	0.936881	0.971587	5.61357	-0.139056	0.562291	-0.247303	0.804673	0.877048	5.61357	0.216545	0.574625	0.376846	0.706288	0.867438	5.61357	-0.446271	0.586619	-0.76075	0.446806	0.606858	5.61357	-0.0395917	0.576919	-0.0686261	0.945287	NA	5.61357	0.128419	0.610728	0.210271	0.833456	0.972241	5.61357	-0.346806	0.572239	-0.606051	0.544481	0.841587
ENSMUST00000000727	603.577	0.18233	0.082298	2.21549	0.0267265	0.102544	603.577	0.651744	0.0728502	8.94636	3.67413e-19	5.43871e-18	603.577	0.0947942	0.0763349	1.24182	0.214303	0.454033	603.577	0.382458	0.0748386	5.11044	3.21413e-07	1.83816e-06	603.577	0.217811	0.0769373	2.83102	0.00464003	0.0352321	603.577	0.130275	0.0817351	1.59386	0.110967	0.575126	603.577	-0.0514748	0.0706302	-0.728793	0.466128	0.802001
ENSMUST00000000759	1229.2	0.0889767	0.0899676	0.988986	0.32267	0.54547	1229.2	0.148172	0.0806158	1.838	0.0660622	0.127527	1229.2	-0.215453	0.0840889	-2.56221	0.0104008	0.0503565	1229.2	-0.155794	0.0836267	-1.86297	0.0624659	0.131707	1229.2	0.294227	0.0840302	3.50145	0.000462738	0.00762504	1229.2	-0.0102029	0.0900225	-0.113337	0.909763	0.987271	1229.2	-0.00973924	0.0801952	-0.121444	0.903339	0.971886
ENSMUST00000000769	2.81926	-0.961385	0.917335	-1.04802	0.29463	0.516107	2.81926	1.1837	0.660032	1.79339	0.0729102	0.138559	2.81926	-0.0459999	0.73216	-0.0628278	0.949904	0.979914	2.81926	0.117478	0.702492	0.167231	0.867189	0.924549	2.81926	0.168601	0.733731	0.229785	0.818259	NA	2.81926	1.08399	0.916078	1.18329	0.236694	NA	2.81926	-0.897618	0.62512	-1.43591	0.151027	0.503822
ENSMUST00000000776	254.844	-0.17345	0.101687	-1.70572	0.0880604	0.236617	254.844	-0.284322	0.0922978	-3.08049	0.00206664	0.00603068	254.844	0.0343466	0.0958675	0.358272	0.72014	0.875318	254.844	-0.143521	0.0950743	-1.50957	0.131153	0.240895	254.844	-0.143769	0.0948133	-1.51634	0.129433	0.307617	254.844	0.0640272	0.102671	0.623615	0.532881	0.910663	254.844	-0.00296901	0.0925659	-0.0320745	0.974413	0.991301
ENSMUST00000000793	135.876	0.131328	0.103544	1.26833	0.204679	0.412826	135.876	0.77563	0.0884811	8.76605	1.85044e-18	2.63062e-17	135.876	0.3339	0.09848	3.39053	0.000697568	0.00520366	135.876	0.756854	0.0923295	8.19732	2.45807e-16	2.83996e-15	135.876	-0.0924382	0.100051	-0.923909	0.355534	0.572067	135.876	0.110133	0.102027	1.07946	0.280383	0.780768	135.876	-0.111214	0.0796455	-1.39636	0.162605	0.521798
ENSMUST00000000804	4826.04	0.369607	0.0686358	5.38505	7.24252e-08	2.06576e-06	4826.04	0.405254	0.0614684	6.59288	4.31387e-11	3.62527e-10	4826.04	0.525343	0.0645195	8.14238	3.87577e-16	1.61116e-14	4826.04	0.557955	0.0643907	8.66515	4.50916e-18	5.80981e-17	4826.04	-0.141019	0.0646275	-2.18203	0.0291076	0.118511	4826.04	0.0147166	0.0685342	0.214734	0.829975	0.971874	4826.04	0.0116826	0.0612194	0.190831	0.848658	0.960538
ENSMUST00000000811	0.223354	1.96788	2.81688	0.698602	0.484801	NA	0.223354	1.18081	2.56018	0.461221	0.64464	0.758089	0.223354	-1.02061	2.69012	-0.379391	0.704397	NA	0.223354	-0.877546	2.69012	-0.32621	0.744265	0.844851	0.223354	1.12408	2.69008	0.41786	0.67605	NA	0.223354	-1.86441	2.81691	-0.661864	0.508059	NA	0.223354	-0.934276	2.56021	-0.364922	0.71517	NA
ENSMUST00000000881	2.09644	-0.28118	0.769154	-0.36557	0.714686	0.850567	2.09644	-1.82652	0.90261	-2.0236	0.0430118	0.0889276	2.09644	0.202797	0.640102	0.31682	0.75138	0.889826	2.09644	-1.67844	0.777157	-2.15972	0.0307941	0.0724012	2.09644	0.338802	0.667965	0.507216	0.612003	NA	2.09644	0.822779	0.745085	1.10428	0.269474	NA	2.09644	0.486876	0.986154	0.493712	0.62151	0.878389
ENSMUST00000000895	2.55863	-0.850932	0.777486	-1.09447	0.273751	0.492947	2.55863	-0.396676	0.663218	-0.598108	0.549768	0.680142	2.55863	0.685176	0.948167	0.722632	0.469906	0.709558	2.55863	2.11535	0.854929	2.47429	0.0133499	0.0352095	2.55863	-1.99532	0.866284	-2.3033	0.0212617	NA	2.55863	-0.459207	0.867789	-0.529169	0.596688	NA	2.55863	0.516707	0.648316	0.796999	0.425452	0.77566
ENSMUST00000000896	190.439	-0.00450695	0.101684	-0.0443229	0.964647	0.983388	190.439	-0.213429	0.0936326	-2.27943	0.0226417	0.0511358	190.439	-0.132562	0.0949927	-1.3955	0.162867	0.379302	190.439	-0.370955	0.0943187	-3.933	8.38939e-05	0.000347122	190.439	0.118465	0.09419	1.25772	0.208494	0.415037	190.439	-0.00959038	0.102428	-0.0936301	0.925403	0.98848	190.439	-0.0390619	0.093762	-0.416607	0.676966	0.901979
ENSMUST00000000901	133.377	-0.100098	0.140682	-0.711522	0.476761	0.6836	133.377	-0.418198	0.129185	-3.23721	0.00120705	0.00370235	133.377	0.0933549	0.135617	0.68837	0.49122	0.726077	133.377	-0.291896	0.135913	-2.14767	0.0317401	0.0743184	133.377	-0.344224	0.133359	-2.58119	0.00984602	0.0580045	133.377	-0.150771	0.142824	-1.05564	0.291133	0.789667	133.377	-0.217922	0.13182	-1.65318	0.0982936	0.414117
ENSMUST00000000925	341.963	-0.105045	0.0660894	-1.58944	0.111961	0.278834	341.963	-0.109569	0.0599799	-1.82675	0.0677367	0.130105	341.963	-0.137498	0.0637048	-2.15837	0.0308992	0.117923	341.963	-0.0507703	0.0613386	-0.827707	0.407837	0.569229	341.963	-0.104149	0.0617452	-1.68675	0.091652	0.246998	341.963	-0.136602	0.0679237	-2.01111	0.0443139	0.39195	341.963	-0.0453503	0.0595612	-0.761407	0.446414	0.788848
ENSMUST00000000939	134.516	-0.445491	0.121116	-3.6782	0.000234884	0.00255633	134.516	-1.38624	0.118903	-11.6586	2.07489e-31	5.30125e-30	134.516	-0.466781	0.116686	-4.00031	6.32599e-05	0.00064401	134.516	-1.25442	0.121054	-10.3625	3.67297e-25	6.68383e-24	134.516	-0.230922	0.111286	-2.07504	0.0379831	0.141159	134.516	-0.252213	0.126097	-2.00015	0.0454836	0.396058	134.516	-0.0990987	0.128092	-0.773653	0.439136	0.784434
ENSMUST00000000940	99.9555	-0.103483	0.131694	-0.785783	0.431995	0.644921	99.9555	-0.151901	0.119726	-1.26874	0.204534	0.322107	99.9555	0.00869691	0.126647	0.0686704	0.945252	0.97894	99.9555	-0.0994798	0.124446	-0.79938	0.42407	0.584833	99.9555	-0.187738	0.123975	-1.51433	0.129943	0.308474	99.9555	-0.075558	0.134214	-0.562968	0.573456	0.919975	99.9555	-0.135317	0.120214	-1.12564	0.26032	0.639372
ENSMUST00000000958	18.9816	-0.273606	0.236355	-1.1576	0.247025	0.463483	18.9816	-0.427153	0.219402	-1.9469	0.0515471	0.103464	18.9816	-0.0818789	0.242396	-0.33779	0.735521	0.883357	18.9816	0.0215036	0.230458	0.0933078	0.925659	0.958109	18.9816	-0.444196	0.226258	-1.96323	0.04962	0.166358	18.9816	-0.252469	0.251846	-1.00247	0.316114	0.80582	18.9816	0.00445984	0.22373	0.019934	0.984096	0.993784
ENSMUST00000000964	16.3212	-0.598214	0.263603	-2.26937	0.0232457	0.0932652	16.3212	-1.70301	0.284414	-5.9878	2.12698e-09	1.51907e-08	16.3212	-1.24446	0.262732	-4.73661	2.17326e-06	3.12335e-05	16.3212	-1.779	0.271399	-6.55493	5.56675e-11	4.47755e-10	16.3212	0.0934393	0.226416	0.412689	0.679834	0.823237	16.3212	-0.552807	0.295382	-1.8715	0.0612765	0.453179	16.3212	0.0174508	0.321379	0.0542996	0.956696	0.988412
ENSMUST00000001002	247.138	-0.0958184	0.0908578	-1.0546	0.29161	0.51299	247.138	-0.11113	0.0822487	-1.35115	0.176648	0.285576	247.138	-0.019981	0.0860953	-0.23208	0.816476	0.923305	247.138	0.0387873	0.083921	0.462189	0.643946	0.773476	247.138	-0.0896089	0.0848415	-1.05619	0.290881	0.506931	247.138	-0.0137714	0.0920297	-0.149641	0.881048	0.981487	247.138	0.0603087	0.0812989	0.741814	0.4582	0.796346
ENSMUST00000001008	5111.27	3.47638	0.118356	29.3723	1.2416e-189	7.21894e-187	5111.27	5.11282	0.106673	47.9297	0	0	5111.27	3.84095	0.110713	34.6929	1.00763e-263	7.08273e-261	5111.27	5.33909	0.110443	48.3423	0	0	5111.27	0.404911	0.116637	3.47153	0.000517493	0.00827319	5111.27	0.769481	0.112522	6.83852	8.00178e-12	5.35439e-09	5111.27	0.631179	0.0998634	6.32042	2.60853e-10	1.31053e-07
ENSMUST00000001009	1.21291	2.31483	1.20793	1.91637	0.0553184	0.1726	1.21291	0.59965	1.29696	0.462349	0.643831	0.757408	1.21291	0.488374	0.922635	0.529325	0.59658	0.800424	1.21291	-0.431702	0.967353	-0.446272	0.655401	0.781744	1.21291	2.11138	1.17182	1.80181	0.071576	NA	1.21291	0.284926	0.968085	0.294319	0.768514	NA	1.21291	1.08003	1.11568	0.96805	0.33302	NA
ENSMUST00000001027	3.04636	-0.715242	0.676792	-1.05681	0.290597	0.512119	3.04636	-0.763999	0.613543	-1.24523	0.213049	0.332864	3.04636	-0.981609	0.608465	-1.61326	0.106689	0.287178	3.04636	-1.75793	0.648356	-2.71137	0.00670065	0.0192539	3.04636	0.320703	0.559473	0.573223	0.566494	NA	3.04636	0.054336	0.71782	0.0756958	0.939661	NA	3.04636	-0.673228	0.695549	-0.967909	0.33309	0.706027
ENSMUST00000001040	4.40105	0.397918	0.644861	0.617061	0.537195	0.730655	4.40105	2.05898	0.514375	4.00288	6.25755e-05	0.000247024	4.40105	1.83135	0.772057	2.37204	0.01769	0.0772329	4.40105	3.02364	0.725293	4.16885	3.06137e-05	0.000135682	4.40105	-1.1683	0.805432	-1.45052	0.146913	NA	4.40105	0.265136	0.602658	0.439944	0.659977	NA	4.40105	-0.203641	0.376711	-0.540577	0.588799	0.860204
ENSMUST00000001043	723.492	0.0499543	0.0604913	0.825811	0.408912	0.623828	723.492	0.285238	0.0538892	5.29305	1.20293e-07	7.02806e-07	723.492	-0.00631741	0.0563821	-0.112046	0.910787	0.964687	723.492	0.183686	0.0549179	3.34475	0.000823576	0.00287259	723.492	0.111211	0.0563601	1.97322	0.0484705	0.163964	723.492	0.0549392	0.0605118	0.907909	0.363926	0.832694	723.492	0.00965894	0.052379	0.184405	0.853696	0.960859
ENSMUST00000001051	2811.97	0.324859	0.114713	2.83193	0.00462676	0.0278213	2811.97	0.514344	0.102616	5.01232	5.37778e-07	2.8725e-06	2811.97	0.0443494	0.10749	0.412591	0.679906	0.854039	2811.97	0.121299	0.107333	1.13012	0.258425	0.411153	2811.97	0.309655	0.107594	2.87799	0.00400215	0.0321579	2811.97	0.029145	0.114615	0.254285	0.799275	0.966651	2811.97	-0.0833893	0.102342	-0.814809	0.415181	0.768984
ENSMUST00000001055	36.444	-0.0210201	0.272542	-0.0771262	0.938523	0.972357	36.444	0.163863	0.243308	0.673481	0.500642	0.635818	36.444	0.156845	0.25439	0.616555	0.537528	0.760994	36.444	0.238072	0.249418	0.954508	0.339827	0.500655	36.444	-0.0176073	0.254747	-0.0691169	0.944897	0.973774	36.444	0.160258	0.272208	0.588733	0.556041	0.91736	36.444	0.0566016	0.237723	0.238099	0.811804	0.949499
ENSMUST00000001059	537.106	-0.280522	0.0800456	-3.50453	0.000457416	0.00444965	537.106	-0.458849	0.0726176	-6.3187	2.63768e-10	2.06132e-09	537.106	-0.0665868	0.0752609	-0.884745	0.376294	0.629658	537.106	-0.397026	0.0752174	-5.27839	1.30326e-07	7.77668e-07	537.106	-0.14955	0.074336	-2.01182	0.0442394	0.154982	537.106	0.0643851	0.0809053	0.795808	0.426144	0.865987	537.106	-0.0877274	0.0735196	-1.19325	0.23277	0.60672
ENSMUST00000001063	27.6771	0.111627	0.19001	0.58748	0.556881	0.744528	27.6771	-0.36904	0.184953	-1.99532	0.046008	0.0940969	27.6771	0.134489	0.195142	0.689184	0.490708	0.725667	27.6771	-0.417051	0.200378	-2.08132	0.0374045	0.085685	27.6771	-0.332812	0.189165	-1.75938	0.0785129	0.224255	27.6771	-0.30995	0.195962	-1.58169	0.113721	0.581314	27.6771	-0.380823	0.196407	-1.93895	0.0525075	0.302138
ENSMUST00000001079	912.897	-0.000381945	0.0716041	-0.00533412	0.995744	0.998384	912.897	0.00118607	0.0643725	0.0184251	0.9853	0.990099	912.897	0.105726	0.0677732	1.56	0.11876	0.30881	912.897	0.179428	0.066993	2.67831	0.0073995	0.021006	912.897	-0.166133	0.0674105	-2.4645	0.0137205	0.072274	912.897	-0.0600252	0.0719457	-0.834312	0.404105	0.855841	912.897	0.0121086	0.0639351	0.189388	0.849788	0.960538
ENSMUST00000001080	70.0627	0.159687	0.162903	0.980255	0.32696	0.548879	70.0627	0.197874	0.147559	1.34098	0.179926	0.289798	70.0627	0.127691	0.149353	0.854959	0.392574	0.644797	70.0627	-0.029222	0.14746	-0.198169	0.842913	0.908842	70.0627	0.202814	0.152004	1.33426	0.182117	0.380256	70.0627	0.170817	0.160433	1.06473	0.286998	0.786102	70.0627	-0.0242822	0.142873	-0.169956	0.865045	0.963676
ENSMUST00000001109	261.1	-0.344099	0.0949642	-3.62346	0.000290692	0.00302853	261.1	-0.305156	0.0852975	-3.57755	0.000346831	0.00119036	261.1	-0.277619	0.0901343	-3.08006	0.0020696	0.0132086	261.1	-0.0922754	0.0873601	-1.05626	0.290847	0.447343	261.1	-0.142762	0.0873366	-1.63462	0.102128	0.264859	261.1	-0.0762825	0.0975434	-0.782037	0.434193	0.871499	261.1	0.070118	0.0853215	0.821809	0.411186	0.76667
ENSMUST00000001122	6.29172	0.291493	0.491287	0.593325	0.552964	0.741733	6.29172	-0.297725	0.475166	-0.62657	0.530941	0.664078	6.29172	0.0806802	0.45815	0.1761	0.860215	0.943788	6.29172	-0.207479	0.45629	-0.454708	0.649319	0.777046	6.29172	0.192933	0.464965	0.41494	0.678186	NA	6.29172	-0.0178797	0.484842	-0.0368774	0.970583	0.995692	6.29172	0.283179	0.466681	0.606794	0.543987	0.841587
ENSMUST00000001126	98.6069	-0.248468	0.141336	-1.758	0.0787478	0.220328	98.6069	-0.217569	0.127262	-1.70961	0.0873373	0.160846	98.6069	-0.27579	0.134373	-2.05242	0.0401286	0.142446	98.6069	-0.263297	0.130996	-2.00996	0.0444358	0.0989626	98.6069	-0.0781862	0.130084	-0.601043	0.547812	0.733227	98.6069	-0.105508	0.145292	-0.726177	0.46773	0.889317	98.6069	-0.123914	0.128194	-0.966616	0.333736	0.706356
ENSMUST00000001127	235.537	0.0164147	0.0848372	0.193484	0.84658	0.924647	235.537	-0.023793	0.0772246	-0.308101	0.758005	0.84493	235.537	-0.0889342	0.0804272	-1.10577	0.268825	0.518655	235.537	-0.223972	0.0791289	-2.83046	0.00464804	0.0138552	235.537	0.0204894	0.0793148	0.25833	0.796152	0.893684	235.537	-0.0848595	0.0858781	-0.988139	0.323085	0.810273	235.537	-0.179689	0.0770337	-2.33261	0.0196689	0.171202
ENSMUST00000001147	3.37147	-0.659516	1.24892	-0.528067	0.597453	0.77346	3.37147	0.554345	1.08457	0.511119	0.609267	0.729618	3.37147	0.362766	1.30945	0.277037	0.781752	0.906427	3.37147	1.16429	1.25933	0.92453	0.35521	0.515986	3.37147	-1.9178	1.24624	-1.53887	0.123836	NA	3.37147	-0.89552	1.31201	-0.682558	0.494886	NA	3.37147	-1.30786	1.09959	-1.18941	0.234278	0.608558
ENSMUST00000001148	5.57452	0.0473324	0.534103	0.0886203	0.929384	0.967642	5.57452	0.606872	0.45955	1.32058	0.186641	0.298847	5.57452	-0.391312	0.481334	-0.812974	0.416233	0.665697	5.57452	0.288406	0.437682	0.65894	0.509934	0.663864	5.57452	0.442558	0.478881	0.92415	0.355408	NA	5.57452	0.00391352	0.536304	0.00729721	0.994178	0.999437	5.57452	0.124092	0.416442	0.297981	0.765718	0.933872
ENSMUST00000001156	4055.69	0.144756	0.11744	1.2326	0.217726	0.428507	4055.69	0.122789	0.105106	1.16823	0.242713	0.368636	4055.69	0.0122765	0.110073	0.111531	0.911195	0.964687	4055.69	0.119966	0.109963	1.09096	0.275289	0.430422	4055.69	0.247636	0.110111	2.24896	0.0245153	0.105844	4055.69	0.115157	0.117403	0.980864	0.32666	0.812836	4055.69	0.244813	0.104951	2.33264	0.019667	0.171202
ENSMUST00000001166	264.939	-0.289772	0.080581	-3.59603	0.000323109	0.00330924	264.939	-0.785763	0.0765413	-10.2659	1.00405e-24	1.94628e-23	264.939	-0.265274	0.0754754	-3.51471	0.000440239	0.0034628	264.939	-0.7531	0.076429	-9.85359	6.61405e-23	1.10243e-21	264.939	-0.0088969	0.0733929	-0.121223	0.903514	0.953349	264.939	0.0156008	0.0824823	0.189141	0.849982	0.974681	264.939	0.0237665	0.0794572	0.299111	0.764856	0.933538
ENSMUST00000001181	2.28483	-1.42373	1.47892	-0.962684	0.335706	0.556275	2.28483	0.469167	1.23593	0.379606	0.704238	0.804948	2.28483	1.79845	1.5308	1.17485	0.240056	0.486658	2.28483	0.776083	1.56598	0.495589	0.620185	0.755324	2.28483	-2.57356	1.50292	-1.71237	0.0868277	NA	2.28483	0.648622	1.50724	0.430338	0.66695	NA	2.28483	-2.26664	1.31189	-1.72777	0.0840294	0.383527
ENSMUST00000001184	827.388	1.41992	0.178539	7.95299	1.8206e-15	1.12335e-13	827.388	1.9335	0.159846	12.096	1.10845e-33	3.02896e-32	827.388	1.60643	0.166476	9.64965	4.93253e-22	2.63023e-20	827.388	2.01676	0.166048	12.1456	6.05005e-34	1.5222e-32	827.388	0.44285	0.169361	2.61483	0.00892714	0.054598	827.388	0.629359	0.175805	3.57986	0.000343772	0.0169768	827.388	0.526109	0.156332	3.36534	0.000764499	0.0193033
ENSMUST00000001185	108.379	0.101448	0.115453	0.87869	0.379569	0.597765	108.379	-0.150494	0.107965	-1.39392	0.163342	0.268468	108.379	0.101049	0.108937	0.927592	0.353619	0.607396	108.379	-0.0888447	0.107545	-0.826117	0.408738	0.569926	108.379	0.0154237	0.109101	0.14137	0.887577	0.944979	108.379	0.0150249	0.115297	0.130314	0.896318	0.983585	108.379	0.0770732	0.106392	0.724429	0.468802	0.802704
ENSMUST00000001186	81.074	0.539484	0.183013	2.94779	0.00320054	0.0209837	81.074	0.509577	0.166352	3.06324	0.00218955	0.00635234	81.074	0.0908471	0.171042	0.531138	0.595323	0.799694	81.074	0.255751	0.167065	1.53085	0.125807	0.233623	81.074	0.313628	0.173996	1.8025	0.0714666	0.210561	81.074	-0.135009	0.180207	-0.749189	0.453744	0.88129	81.074	0.0598017	0.159088	0.375902	0.70699	0.915427
ENSMUST00000001202	467.988	0.0861965	0.0712176	1.21032	0.226154	0.438192	467.988	0.252084	0.0637389	3.95495	7.65497e-05	0.000297493	467.988	0.280248	0.0668966	4.18928	2.79844e-05	0.000313815	467.988	0.328174	0.065559	5.00578	5.56351e-07	3.07596e-06	467.988	-0.0590144	0.0673418	-0.876342	0.380844	0.595965	467.988	0.135038	0.0707969	1.90739	0.0564695	0.438359	467.988	0.0170755	0.0618525	0.276068	0.782496	0.939516
ENSMUST00000001240	688.638	-0.0235399	0.125544	-0.187503	0.851266	0.926727	688.638	-0.20504	0.112832	-1.81721	0.0691847	0.132424	688.638	-0.0346912	0.118358	-0.293103	0.769443	0.899693	688.638	-0.163845	0.118024	-1.38823	0.165067	0.289617	688.638	-0.166361	0.117877	-1.41131	0.158153	0.349119	688.638	-0.177513	0.125996	-1.40888	0.158871	0.652207	688.638	-0.125166	0.112986	-1.1078	0.267949	0.64862
ENSMUST00000001242	188.142	0.165016	0.102348	1.61231	0.106895	0.27045	188.142	0.193203	0.0927012	2.08415	0.0371464	0.0783416	188.142	-0.0829917	0.0949625	-0.873942	0.38215	0.634625	188.142	-0.0415422	0.092537	-0.448925	0.653485	0.780629	188.142	0.236164	0.0953043	2.478	0.0132121	0.0703769	188.142	-0.0118439	0.10203	-0.116083	0.907587	0.986259	188.142	0.00141862	0.0898538	0.0157881	0.987403	0.995247
ENSMUST00000001256	102.99	-0.421609	0.170166	-2.47763	0.0132259	0.0614621	102.99	-1.44898	0.162936	-8.89291	5.95306e-19	8.69516e-18	102.99	-0.68313	0.164168	-4.16116	3.16639e-05	0.000347763	102.99	-1.55806	0.169712	-9.18059	4.28746e-20	6.1803e-19	102.99	-0.222184	0.157585	-1.40993	0.158562	0.349459	102.99	-0.483705	0.17628	-2.74396	0.00607034	0.132744	102.99	-0.331261	0.174692	-1.89625	0.0579265	0.318552
ENSMUST00000001258	277.911	0.040477	0.160768	0.251772	0.801217	0.901124	277.911	0.071734	0.144152	0.497628	0.618746	0.737518	277.911	0.0817559	0.154071	0.53064	0.595668	0.800019	277.911	0.0974523	0.152929	0.637241	0.523968	0.675738	277.911	-0.495501	0.15247	-3.24983	0.00115475	0.014	277.911	-0.454222	0.162287	-2.79888	0.00512805	0.120825	277.911	-0.469783	0.144637	-3.24802	0.00116212	0.0265313
ENSMUST00000001319	5.57168	-0.930333	0.656805	-1.41645	0.156643	0.347051	5.57168	0.800134	0.487438	1.64151	0.100692	0.181136	5.57168	1.23556	0.621531	1.98794	0.0468188	0.159613	5.57168	2.16878	0.585907	3.70158	0.000214261	0.000826451	5.57168	-1.0824	0.623731	-1.73537	0.0826762	NA	5.57168	1.0835	0.654716	1.65491	0.0979427	0.550993	5.57168	0.286246	0.437998	0.653533	0.513413	0.824762
ENSMUST00000001327	758.361	-0.204019	0.293557	-0.694991	0.487061	0.691282	758.361	-0.175191	0.262638	-0.667044	0.504744	0.639944	758.361	-0.273815	0.274746	-0.996609	0.318954	0.572629	758.361	-0.167976	0.274515	-0.611902	0.540603	0.689424	758.361	0.498575	0.274805	1.81428	0.0696339	0.20709	758.361	0.428779	0.293501	1.46091	0.14404	0.632926	758.361	0.50579	0.262335	1.92803	0.0538513	0.306055
ENSMUST00000001339	110.334	0.315315	0.143757	2.19339	0.0282793	0.106874	110.334	0.50519	0.128879	3.91986	8.85998e-05	0.000340237	110.334	0.178203	0.137963	1.29168	0.196469	0.429664	110.334	0.329091	0.134227	2.45175	0.0142165	0.0372627	110.334	-0.039705	0.138227	-0.287245	0.773924	0.879805	110.334	-0.176817	0.143503	-1.23215	0.217893	0.718913	110.334	-0.215804	0.12458	-1.73225	0.0832287	0.381839
ENSMUST00000001412	265.682	0.118717	0.0803464	1.47757	0.139524	0.322802	265.682	0.208199	0.0724528	2.87358	0.00405855	0.0110758	265.682	0.111652	0.0755781	1.4773	0.139595	0.343577	265.682	0.106414	0.0737127	1.44364	0.148841	0.266387	265.682	0.0330931	0.0758406	0.436351	0.662582	0.812478	265.682	0.0260278	0.0800987	0.324947	0.745221	0.956669	265.682	-0.0686911	0.0702224	-0.978194	0.327978	0.702793
ENSMUST00000001416	334.394	0.0254582	0.069438	0.366632	0.713894	0.850054	334.394	0.257977	0.0617277	4.17927	2.9245e-05	0.000121891	334.394	0.0833148	0.0662447	1.25768	0.208507	0.446524	334.394	0.27444	0.0635258	4.32013	1.55937e-05	7.2215e-05	334.394	-0.0787	0.0656833	-1.19817	0.230849	0.441149	334.394	-0.0208434	0.0699693	-0.297894	0.765784	0.961061	334.394	-0.0622368	0.0594268	-1.04728	0.294969	0.670757
ENSMUST00000001419	706.288	0.156004	0.0874257	1.78441	0.0743563	0.211844	706.288	0.244617	0.0784156	3.11949	0.00181163	0.00535285	706.288	-0.143877	0.0817177	-1.76065	0.078297	0.232657	706.288	-0.0133661	0.0807603	-0.165504	0.868548	0.92546	706.288	0.243885	0.0816693	2.98626	0.00282417	0.0253866	706.288	-0.0559947	0.0874708	-0.640153	0.522073	0.907979	706.288	-0.0140975	0.0774684	-0.181977	0.855601	0.961182
ENSMUST00000001451	429.566	-0.301679	0.0782116	-3.85721	0.000114689	0.00141536	429.566	-0.511922	0.0713684	-7.17294	7.34028e-13	7.14822e-12	429.566	-0.310364	0.0745575	-4.16275	3.14439e-05	0.000346085	429.566	-0.333619	0.0732737	-4.55306	5.28717e-06	2.59949e-05	429.566	-0.157238	0.0723962	-2.17191	0.0298625	0.120249	429.566	-0.165923	0.0802164	-2.06845	0.038598	0.364801	429.566	0.0210643	0.0722584	0.291513	0.770659	0.935571
ENSMUST00000001452	781.712	0.21711	0.0944212	2.29938	0.0214832	0.0880114	781.712	0.494323	0.0843157	5.86276	4.55232e-09	3.14904e-08	781.712	0.158599	0.0890953	1.78011	0.0750584	0.22595	781.712	0.365323	0.0881793	4.14296	3.42845e-05	0.000150898	781.712	-0.0514627	0.0890648	-0.577811	0.563392	0.744075	781.712	-0.109974	0.0944499	-1.16436	0.244277	0.749292	781.712	-0.180462	0.0833797	-2.16434	0.0304382	0.219962
ENSMUST00000001455	1767.84	0.0788239	0.0795664	0.990668	0.321848	0.544696	1767.84	-0.228762	0.0716839	-3.19126	0.00141656	0.00428917	1767.84	0.144123	0.0745217	1.93397	0.0531163	0.175363	1767.84	-0.211221	0.0745278	-2.83413	0.00459506	0.0137096	1767.84	0.057322	0.0745882	0.768513	0.442182	0.652879	1767.84	0.122621	0.0795041	1.54233	0.122994	0.598851	1767.84	0.0748623	0.0716211	1.04526	0.295905	0.6714
ENSMUST00000001456	58.9856	-0.411544	0.151416	-2.71797	0.0065683	0.0362251	58.9856	-0.36222	0.136117	-2.6611	0.00778869	0.0198139	58.9856	-0.104119	0.13991	-0.744183	0.456766	0.699585	58.9856	-0.351208	0.13863	-2.53342	0.0112954	0.0304277	58.9856	-0.103592	0.135714	-0.763311	0.445278	0.654763	58.9856	0.203833	0.155187	1.31347	0.189026	0.689678	58.9856	-0.092581	0.139024	-0.665936	0.505452	0.821474
ENSMUST00000001479	2439.76	-0.154716	0.0838687	-1.84474	0.0650751	0.193155	2439.76	-0.0625775	0.0750359	-0.833968	0.404299	0.544953	2439.76	0.0253931	0.0790808	0.321103	0.748132	0.888404	2439.76	0.0288923	0.0788473	0.366434	0.714041	0.822935	2439.76	-0.376226	0.0787766	-4.77586	1.78938e-06	0.000148218	2439.76	-0.196117	0.0841544	-2.33045	0.0197826	0.261775	2439.76	-0.284757	0.0751101	-3.79119	0.000149927	0.00598358
ENSMUST00000001485	384.769	0.278623	0.0946145	2.94483	0.00323133	0.0211098	384.769	0.196968	0.0857126	2.298	0.0215618	0.0489919	384.769	-0.0887228	0.0884816	-1.00273	0.315993	0.569856	384.769	-0.127001	0.0874353	-1.45252	0.146358	0.262854	384.769	0.261922	0.0887001	2.95289	0.00314814	0.027114	384.769	-0.105425	0.0944096	-1.11667	0.264135	0.765763	384.769	-0.0620473	0.0844031	-0.735131	0.46226	0.798699
ENSMUST00000001497	8.8842	0.0483628	0.383089	0.126244	0.899539	0.951579	8.8842	-0.0836253	0.354693	-0.235768	0.813613	0.88364	8.8842	0.212961	0.355768	0.598596	0.549442	0.768356	8.8842	-0.0923791	0.354756	-0.260402	0.794554	0.878915	8.8842	0.0120051	0.360344	0.0333156	0.973423	NA	8.8842	0.176604	0.378788	0.466234	0.641048	0.936361	8.8842	0.00325126	0.349014	0.00931555	0.992567	0.997359
ENSMUST00000001507	1208.07	0.184969	0.149598	1.23644	0.216295	0.426554	1208.07	0.642096	0.133569	4.80724	1.53031e-06	7.7288e-06	1208.07	0.167581	0.139523	1.2011	0.229712	0.473069	1208.07	0.423394	0.139172	3.04224	0.00234825	0.00746349	1208.07	0.488037	0.139975	3.48661	0.000489181	0.00791281	1208.07	0.470649	0.149175	3.155	0.00160496	0.0550072	1208.07	0.269335	0.132727	2.02924	0.0424341	0.266721
ENSMUST00000001513	2136.12	0.365409	0.123356	2.96224	0.00305408	0.020199	2136.12	0.934256	0.110174	8.47985	2.25479e-17	3.00124e-16	2136.12	0.435608	0.116098	3.75206	0.000175385	0.00156051	2136.12	1.07224	0.115656	9.27088	1.84621e-20	2.73534e-19	2136.12	-0.23878	0.116142	-2.05593	0.0397894	0.145247	2136.12	-0.168581	0.123314	-1.36708	0.171599	0.667139	2136.12	-0.100801	0.109661	-0.919198	0.357992	0.727259
ENSMUST00000001544	3564.77	0.0972564	0.0481382	2.02036	0.0433461	0.146101	3564.77	0.289992	0.043039	6.7379	1.60697e-11	1.40855e-10	3564.77	0.177399	0.0451891	3.9257	8.64773e-05	0.000849069	3564.77	0.333653	0.0448454	7.44008	1.00626e-13	9.89773e-13	3564.77	-0.0244843	0.0452127	-0.541535	0.588139	0.76168	3564.77	0.0556583	0.048116	1.15675	0.247374	0.752111	3564.77	0.0191766	0.0426529	0.449596	0.653001	0.891748
ENSMUST00000001547	4.09793	0.634334	1.02355	0.619736	0.535431	0.729134	4.09793	2.4855	0.880357	2.82329	0.00475339	0.0127569	4.09793	0.384821	0.978809	0.393152	0.694207	0.862905	4.09793	-0.0170118	0.981604	-0.0173306	0.986173	0.992121	4.09793	0.0282731	0.994333	0.0284343	0.977316	NA	4.09793	-0.22124	1.00848	-0.21938	0.826354	NA	4.09793	-2.47424	0.865954	-2.85724	0.00427337	0.0634391
ENSMUST00000001548	0.0949386	-0.472551	5.50894	-0.0857789	0.931642	NA	0.0949386	-0.312941	4.92738	-0.0635107	0.94936	NA	0.0949386	-1.03562	5.16748	-0.200411	0.841159	NA	0.0949386	-1.37345	5.16748	-0.265786	0.790404	NA	0.0949386	0.658184	5.16721	0.127377	0.898642	NA	0.0949386	0.0951144	5.50916	0.0172648	0.986225	NA	0.0949386	-0.402321	4.92759	-0.0816465	0.934928	NA
ENSMUST00000001559	68.9114	-0.370494	0.142725	-2.59586	0.00943546	0.0476716	68.9114	-0.528019	0.131461	-4.01653	5.90613e-05	0.000234328	68.9114	-0.422647	0.134119	-3.15128	0.00162557	0.0107749	68.9114	-0.908668	0.136381	-6.66271	2.68815e-11	2.21618e-10	68.9114	0.00840226	0.127734	0.0657794	0.947553	0.975534	68.9114	-0.04375	0.148467	-0.294678	0.76824	0.961643	68.9114	-0.372247	0.139878	-2.66122	0.00778589	0.0931833
ENSMUST00000001562	77.5455	0.225521	0.126086	1.78863	0.0736743	0.210775	77.5455	-0.00644367	0.118385	-0.0544299	0.956593	0.972202	77.5455	0.13896	0.120149	1.15656	0.247451	0.495094	77.5455	-0.251493	0.12085	-2.08104	0.0374303	0.0857322	77.5455	0.0301421	0.121075	0.248954	0.803396	0.898308	77.5455	-0.0564197	0.125197	-0.450647	0.652244	0.93863	77.5455	-0.214908	0.118155	-1.81887	0.0689316	0.346405
ENSMUST00000001565	43.9691	-0.158601	0.160011	-0.991185	0.321595	0.544468	43.9691	-0.149283	0.145397	-1.02672	0.304551	0.440737	43.9691	-0.0832687	0.157739	-0.52789	0.597576	0.800911	43.9691	-0.172007	0.1533	-1.12203	0.26185	0.415322	43.9691	-0.218932	0.150833	-1.45148	0.146645	0.333498	43.9691	-0.143599	0.166537	-0.862268	0.38854	0.845999	43.9691	-0.241655	0.147955	-1.6333	0.102406	0.42116
ENSMUST00000001566	8428.98	-0.0461952	0.0847762	-0.544908	0.585817	0.766072	8428.98	-0.00104389	0.0758451	-0.0137635	0.989019	0.992325	8428.98	-0.163732	0.0796043	-2.05683	0.0397027	0.141368	8428.98	-0.117713	0.0795284	-1.48014	0.138836	0.252117	8428.98	-0.124756	0.0795248	-1.56877	0.116702	0.288875	8428.98	-0.242293	0.0848507	-2.85553	0.00429656	0.108903	8428.98	-0.241425	0.0758489	-3.18298	0.00145768	0.0308915
ENSMUST00000001569	192.34	-0.0957132	0.0933799	-1.02499	0.305369	0.527453	192.34	-0.0936423	0.0845729	-1.10724	0.268191	0.399215	192.34	-0.0302642	0.0898728	-0.336744	0.73631	0.883617	192.34	0.0157878	0.0872197	0.181012	0.856358	0.917983	192.34	-0.160363	0.0877835	-1.8268	0.0677297	0.203254	192.34	-0.0949139	0.0953467	-0.995461	0.319512	0.808055	192.34	-0.0509328	0.0839876	-0.606433	0.544228	0.841587
ENSMUST00000001583	3630.83	0.565057	0.0794092	7.11575	1.11303e-12	5.74253e-11	3630.83	2.01047	0.0704726	28.5283	5.21713e-179	1.07636e-176	3630.83	0.716879	0.0746219	9.60682	7.48217e-22	3.93552e-20	3630.83	2.13712	0.0739112	28.9147	7.80869e-184	1.6738e-181	3630.83	-0.0347891	0.0750907	-0.463295	0.643153	0.800666	3630.83	0.117034	0.078966	1.48207	0.138321	0.626444	3630.83	0.0918626	0.0692145	1.32722	0.184437	0.550916
ENSMUST00000001595	0.341654	-1.09734	2.86351	-0.383214	0.701561	NA	0.341654	-0.212158	2.53894	-0.0835616	0.933405	0.959507	0.341654	0.784044	2.70773	0.289557	0.772155	NA	0.341654	-0.786906	2.71248	-0.290105	0.771736	0.863414	0.341654	-1.27452	2.6826	-0.475106	0.634711	NA	0.341654	0.606863	2.88706	0.210201	0.833511	NA	0.341654	-1.84926	2.57048	-0.719424	0.47188	NA
ENSMUST00000001599	0.130507	-0.953358	5.50894	-0.173056	0.862607	NA	0.130507	0.229914	4.92456	0.0466872	0.962763	NA	0.130507	0.127976	5.16804	0.0247629	0.980244	NA	0.130507	-0.209838	5.16804	-0.0406029	0.967612	NA	0.130507	-0.986278	5.16776	-0.190852	0.848641	NA	0.130507	0.0950558	5.50916	0.0172541	0.986234	NA	0.130507	-1.42603	4.92477	-0.289562	0.772151	NA
ENSMUST00000001611	331.85	-0.158902	0.0682516	-2.32818	0.0199023	0.0833031	331.85	-0.267294	0.0625202	-4.27532	1.90861e-05	8.18013e-05	331.85	-0.00958982	0.0652046	-0.147073	0.883075	0.953594	331.85	-0.153141	0.06414	-2.38761	0.0169585	0.0434629	331.85	-0.160449	0.063741	-2.5172	0.0118292	0.0657415	331.85	-0.0111365	0.0696204	-0.159961	0.872912	0.979377	331.85	-0.0462958	0.062927	-0.735707	0.461909	0.79869
ENSMUST00000001620	587.343	0.16626	0.0619832	2.68233	0.00731106	0.0392042	587.343	0.391218	0.0553263	7.0711	1.53712e-12	1.45805e-11	587.343	0.220681	0.0583252	3.78363	0.000154555	0.00140342	587.343	0.426045	0.0566035	7.52682	5.19904e-14	5.2612e-13	587.343	0.00244286	0.0587683	0.0415677	0.966843	0.985371	587.343	0.0568645	0.0615632	0.923678	0.355654	0.827777	587.343	0.0372696	0.0530212	0.702918	0.482107	0.809753
ENSMUST00000001626	4.98035	-0.386816	0.546159	-0.708248	0.478791	0.685017	4.98035	0.199444	0.457275	0.436158	0.662722	0.773022	4.98035	-0.0956212	0.447389	-0.213732	0.830756	0.930993	4.98035	-0.212013	0.436826	-0.485348	0.627429	0.76102	4.98035	0.389101	0.458459	0.848715	0.39604	NA	4.98035	0.680295	0.536901	1.26708	0.205127	NA	4.98035	-0.0223563	0.435584	-0.051325	0.959067	0.988646
ENSMUST00000001631	97.0659	-0.43599	0.181681	-2.39976	0.0164059	0.0722214	97.0659	-0.200524	0.161169	-1.24419	0.21343	0.333302	97.0659	-0.159541	0.171767	-0.928824	0.35298	0.607038	97.0659	0.0427724	0.167758	0.254965	0.79875	0.881772	97.0659	-0.255902	0.167845	-1.52463	0.12735	0.304791	97.0659	0.020547	0.185311	0.110879	0.911712	0.987271	97.0659	-0.0126057	0.161078	-0.0782584	0.937622	0.982342
ENSMUST00000001672	2506.11	2.7774	0.0920968	30.1574	8.56992e-200	5.8887e-197	2506.11	3.12852	0.0831747	37.6138	0	0	2506.11	3.19791	0.0868082	36.8388	4.42192e-297	3.79892e-294	2506.11	3.09705	0.0867234	35.7119	2.58616e-279	1.12328e-276	2506.11	0.168056	0.0912196	1.84232	0.0654286	0.198772	2506.11	0.588562	0.0877295	6.70883	1.96195e-11	1.1416e-08	2506.11	0.136592	0.0782173	1.74631	0.0807568	0.376653
ENSMUST00000001675	129.965	0.320533	0.157724	2.03223	0.0421299	0.143376	129.965	0.914584	0.138658	6.59597	4.22482e-11	3.55406e-10	129.965	0.432793	0.146989	2.94439	0.00323597	0.0191288	129.965	1.03417	0.142003	7.28271	3.27172e-13	3.09809e-12	129.965	0.0734793	0.15015	0.489371	0.624579	0.788276	129.965	0.18574	0.154718	1.20051	0.229943	0.732523	129.965	0.193062	0.129791	1.48748	0.136887	0.483608
ENSMUST00000001712	628.58	-0.269048	0.0763266	-3.52496	0.000423544	0.00416595	628.58	-0.58428	0.069643	-8.38965	4.87603e-17	6.34191e-16	628.58	-0.154023	0.0721856	-2.13372	0.0328661	0.123121	628.58	-0.384326	0.0718677	-5.34769	8.90821e-08	5.4075e-07	628.58	-0.178073	0.0710601	-2.50594	0.0122125	0.0670493	628.58	-0.0630479	0.0773754	-0.814831	0.415169	0.859713	628.58	0.0218814	0.0704668	0.31052	0.756165	0.930165
ENSMUST00000001713	5.00452	-0.0361515	0.684079	-0.052847	0.957854	0.98162	5.00452	0.402584	0.596079	0.675386	0.49943	0.634768	5.00452	-0.454809	0.565389	-0.804418	0.421156	0.669829	5.00452	0.30014	0.526829	0.56971	0.568874	0.713027	5.00452	0.967492	0.587916	1.64563	0.0998401	NA	5.00452	0.548834	0.664818	0.82554	0.409065	NA	5.00452	0.865048	0.535923	1.61413	0.1065	0.428677
ENSMUST00000001724	37.0585	-0.104356	0.183675	-0.568159	0.569927	0.755019	37.0585	0.153917	0.16204	0.949869	0.342179	0.480857	37.0585	-0.183673	0.180915	-1.01524	0.30999	0.564295	37.0585	0.0886131	0.169395	0.523115	0.600894	0.739304	37.0585	-0.139331	0.172565	-0.807414	0.419428	0.633094	37.0585	-0.218648	0.191542	-1.14152	0.253655	0.756555	37.0585	-0.204635	0.15866	-1.28977	0.197131	0.566392
ENSMUST00000001757	172.241	0.717031	0.149373	4.80027	1.58454e-06	3.36899e-05	172.241	0.948184	0.134104	7.07052	1.5435e-12	1.46326e-11	172.241	0.278675	0.141549	1.96876	0.048981	0.164877	172.241	0.58301	0.138574	4.2072	2.58549e-05	0.000115835	172.241	0.171707	0.14365	1.19531	0.231964	0.442541	172.241	-0.266649	0.147354	-1.80959	0.0703598	0.481157	172.241	-0.193466	0.128652	-1.5038	0.132633	0.477646
ENSMUST00000001780	1769.22	-0.190491	0.0615373	-3.09554	0.00196455	0.0143816	1769.22	-0.253132	0.0552959	-4.57777	4.6996e-06	2.21303e-05	1769.22	-0.116056	0.0578294	-2.00686	0.0447643	0.154677	1769.22	-0.165243	0.057478	-2.87488	0.00404179	0.0122332	1769.22	-0.0842888	0.0574508	-1.46715	0.142336	0.327072	1769.22	-0.00985336	0.0618909	-0.159205	0.873507	0.979566	1769.22	0.00360032	0.0553242	0.0650767	0.948113	0.986655
ENSMUST00000001792	176.114	-0.0393556	0.204383	-0.192559	0.847305	0.924869	176.114	-1.01311	0.188128	-5.38522	7.23573e-08	4.35225e-07	176.114	-0.405641	0.19155	-2.11767	0.0342026	0.126746	176.114	-1.43653	0.194595	-7.38219	1.55707e-13	1.5144e-12	176.114	0.227644	0.190588	1.19443	0.232309	0.442841	176.114	-0.138641	0.20528	-0.675373	0.499439	0.899837	176.114	-0.195782	0.192185	-1.01871	0.308339	0.685374
ENSMUST00000001802	1152.05	-0.235718	0.0687173	-3.43026	0.000603001	0.00557868	1152.05	-0.300732	0.0618409	-4.86299	1.15625e-06	5.9267e-06	1152.05	-0.17644	0.0636821	-2.77063	0.00559473	0.0301452	1152.05	-0.214597	0.0632089	-3.39505	0.00068617	0.00242355	1152.05	0.176808	0.0634843	2.78506	0.00535173	0.0389223	1152.05	0.236086	0.0689001	3.4265	0.000611408	0.0273661	1152.05	0.262942	0.0615582	4.27144	1.94211e-05	0.00153406
ENSMUST00000001806	160.823	-0.206724	0.0922539	-2.24081	0.0250382	0.0979053	160.823	-0.448949	0.0860699	-5.2161	1.82727e-07	1.04357e-06	160.823	-0.47507	0.0877516	-5.41381	6.1698e-08	1.16484e-06	160.823	-0.540334	0.0852532	-6.33799	2.32787e-10	1.78042e-09	160.823	0.0831681	0.0834799	0.996266	0.319121	0.537114	160.823	-0.185178	0.0961366	-1.9262	0.0540793	0.431227	160.823	-0.00821623	0.0877909	-0.0935886	0.925436	0.978568
ENSMUST00000001809	2913.37	-0.132436	0.0689498	-1.92075	0.0547629	0.171291	2913.37	0.099419	0.0615949	1.61408	0.106511	0.189374	2913.37	0.053801	0.064877	0.829277	0.406947	0.658061	2913.37	0.284751	0.0645185	4.41348	1.01721e-05	4.8106e-05	2913.37	-0.220701	0.064678	-3.4123	0.000644179	0.00946482	2913.37	-0.0344641	0.0691365	-0.498493	0.618136	0.932205	2913.37	-0.0353681	0.0614274	-0.575771	0.56477	0.850119
ENSMUST00000001818	223.515	0.164526	0.0920238	1.78786	0.073798	0.21091	223.515	0.189185	0.0834018	2.26835	0.0233076	0.0524318	223.515	0.159431	0.086549	1.84209	0.0654626	0.20478	223.515	0.187153	0.0844727	2.21555	0.0267227	0.0642005	223.515	0.0355966	0.0871306	0.408543	0.682875	0.824743	223.515	0.0305013	0.0914734	0.333445	0.738799	0.955567	223.515	0.0335646	0.0806211	0.416326	0.677172	0.901979
ENSMUST00000001825	367.901	0.315914	0.0810162	3.8994	9.64323e-05	0.0012233	367.901	0.594981	0.0722569	8.23424	1.80696e-16	2.25511e-15	367.901	0.314569	0.076738	4.09926	4.14468e-05	0.000441414	367.901	0.556133	0.0745104	7.46383	8.40455e-14	8.33136e-13	367.901	-0.00361952	0.0777211	-0.0465706	0.962855	0.982844	367.901	-0.00496442	0.0800735	-0.0619982	0.950564	0.992089	367.901	-0.0424673	0.0687916	-0.617332	0.537016	0.838402
ENSMUST00000001834	657.23	0.00599069	0.0547775	0.109364	0.912914	0.958369	657.23	0.170257	0.0489786	3.47616	0.000508653	0.00169056	657.23	-0.0933803	0.0516195	-1.80901	0.0704488	0.215456	657.23	0.0706412	0.0498783	1.41627	0.156696	0.277794	657.23	0.0486783	0.0510398	0.953732	0.340219	0.557412	657.23	-0.0506927	0.055318	-0.916388	0.359464	0.830529	657.23	-0.0509379	0.047767	-1.06638	0.286251	0.663874
ENSMUST00000001900	204.047	-0.25291	0.0819584	-3.08584	0.00202981	0.0147949	204.047	-0.33781	0.0750896	-4.49876	6.83521e-06	3.13289e-05	204.047	-0.39707	0.0762115	-5.2101	1.88739e-07	3.29048e-06	204.047	-0.395444	0.0735279	-5.37815	7.52541e-08	4.60935e-07	204.047	0.122457	0.0732714	1.67129	0.0946653	0.252236	204.047	-0.0217018	0.0845972	-0.256531	0.797541	0.966304	204.047	0.0648227	0.0753399	0.860403	0.389567	0.751605
ENSMUST00000001927	0.191829	0.248847	3.34912	0.0743022	0.94077	NA	0.191829	-0.312882	2.99555	-0.104449	0.916813	NA	0.191829	1.1024	3.14069	0.351005	0.725584	NA	0.191829	0.75196	3.1418	0.239341	0.810841	NA	0.191829	-0.505398	3.14173	-0.160866	0.872199	NA	0.191829	0.348152	3.34813	0.103984	0.917182	NA	0.191829	0.559443	2.9956	0.186755	0.851853	NA
ENSMUST00000001963	2.64719	-0.957635	0.663559	-1.44318	0.14897	0.336317	2.64719	-1.7325	0.682718	-2.53765	0.0111599	0.027365	2.64719	0.662624	0.702708	0.942958	0.345702	0.599859	2.64719	0.854486	0.673472	1.26878	0.20452	0.343924	2.64719	-1.38616	0.66073	-2.09792	0.0359119	NA	2.64719	0.234099	0.705369	0.331882	0.739978	NA	2.64719	1.20083	0.695057	1.72767	0.0840483	0.383527
ENSMUST00000001975	1110.51	-0.180434	0.055024	-3.27918	0.0010411	0.00872893	1110.51	0.0102937	0.0490541	0.209844	0.83379	0.898049	1110.51	-0.0946054	0.0520468	-1.8177	0.0691098	0.212825	1110.51	0.0859485	0.0509567	1.6867	0.0916613	0.180576	1110.51	-0.132203	0.0512922	-2.57745	0.00995317	0.0583018	1110.51	-0.0463751	0.055728	-0.832168	0.405314	0.855841	1110.51	-0.0565484	0.0487032	-1.16108	0.245609	0.622421
ENSMUST00000002011	0.21079	-0.472487	3.96874	-0.119052	0.905234	NA	0.21079	-0.312875	3.54976	-0.0881397	0.929766	0.957316	0.21079	0.52608	3.72214	0.141338	0.887603	NA	0.21079	0.848828	3.71009	0.228789	0.819033	0.894767	0.21079	0.0716858	3.72298	0.019255	0.984638	NA	0.21079	1.07025	3.96794	0.269725	0.787372	NA	0.21079	1.23339	3.53621	0.348789	0.727248	NA
ENSMUST00000002013	2.5262	-0.265867	0.77199	-0.344392	0.730551	0.860641	2.5262	-1.11082	0.775265	-1.43283	0.151906	0.253279	2.5262	0.0104539	0.728057	0.0143586	0.988544	0.995626	2.5262	-0.447907	0.735819	-0.608719	0.542711	0.691427	2.5262	-0.168049	0.713047	-0.235677	0.813683	NA	2.5262	0.108272	0.785875	0.137773	0.89042	NA	2.5262	0.494868	0.79626	0.621491	0.534277	0.836717
ENSMUST00000002029	464.247	0.271862	0.0934464	2.90929	0.00362252	0.0230777	464.247	0.353651	0.0839889	4.21069	2.54595e-05	0.000107059	464.247	0.143883	0.0873826	1.64659	0.0996421	0.274545	464.247	0.190742	0.0863246	2.20959	0.0271339	0.0650174	464.247	0.152718	0.0879622	1.73618	0.0825324	0.230717	464.247	0.0247389	0.092901	0.266294	0.790013	0.96485	464.247	-0.0101916	0.0822723	-0.123876	0.901413	0.971524
ENSMUST00000002044	1000.41	0.053798	0.0722847	0.744251	0.456725	0.666503	1000.41	0.0260283	0.0650329	0.400234	0.688984	0.793376	1000.41	0.135886	0.0678749	2.00201	0.045284	0.155789	1000.41	0.0474108	0.0674464	0.70294	0.482093	0.639582	1000.41	-0.0287842	0.0678495	-0.424235	0.671394	0.818243	1000.41	0.0533039	0.0723086	0.737173	0.461017	0.88558	1000.41	-0.00740168	0.0646122	-0.114555	0.908797	0.973524
ENSMUST00000002048	56.2607	-0.531711	0.138303	-3.84453	0.000120783	0.00148566	56.2607	-0.968819	0.134271	-7.21541	5.37731e-13	5.29865e-12	56.2607	-0.499593	0.129993	-3.84322	0.000121431	0.00113876	56.2607	-0.966308	0.132536	-7.29092	3.07856e-13	2.92189e-12	56.2607	-0.0499198	0.120276	-0.415045	0.678109	0.822435	56.2607	-0.0178016	0.146833	-0.121237	0.903503	0.985598	56.2607	-0.0474089	0.145355	-0.326158	0.744304	0.926253
ENSMUST00000002053	3.89454	0.00625562	0.484337	0.0129159	0.989695	0.996876	3.89454	-1.43128	0.553905	-2.58398	0.00976661	0.0242951	3.89454	-0.333045	0.553125	-0.602114	0.547098	0.767864	3.89454	0.221584	0.49906	0.444001	0.657042	0.782486	3.89454	-0.599667	0.492807	-1.21684	0.223666	NA	3.89454	-0.938967	0.545592	-1.72101	0.0852496	NA	3.89454	1.0532	0.559475	1.88247	0.0597716	0.32281
ENSMUST00000002073	2.78988	-1.53881	0.873711	-1.76123	0.0781988	0.219247	2.78988	-0.00267724	0.658046	-0.00406847	0.996754	0.997963	2.78988	0.10454	0.780993	0.133855	0.893517	0.958594	2.78988	0.109448	0.760332	0.143948	0.885542	0.93561	2.78988	-0.857767	0.73638	-1.16484	0.244083	NA	2.78988	0.785582	0.911627	0.861736	0.388833	NA	2.78988	-0.745641	0.684743	-1.08894	0.276182	0.656394
ENSMUST00000002080	0.954156	-0.903293	1.34976	-0.669224	0.503353	NA	0.954156	-1.93251	1.31261	-1.47227	0.140949	0.238185	0.954156	-0.509333	1.40368	-0.362854	0.716714	0.873555	0.954156	-0.263958	1.3378	-0.197307	0.843587	0.909076	0.954156	-1.00707	1.26583	-0.79558	0.426276	NA	0.954156	-0.613105	1.47982	-0.41431	0.678647	NA	0.954156	0.661491	1.38215	0.478596	0.632226	NA
ENSMUST00000002084	1633.06	-0.123258	0.0678753	-1.81595	0.0693779	0.201496	1633.06	-0.174085	0.0609515	-2.85612	0.00428855	0.0116476	1633.06	-0.0347572	0.0639291	-0.543684	0.586659	0.793812	1633.06	-0.0504365	0.0635485	-0.79367	0.427387	0.588081	1633.06	-0.142733	0.0635798	-2.24495	0.0247713	0.106488	1633.06	-0.0542324	0.0682027	-0.795165	0.426517	0.865987	1633.06	-0.0190851	0.0609189	-0.313287	0.754062	0.929053
ENSMUST00000002087	0.528247	-0.504848	1.90744	-0.264673	0.791261	NA	0.528247	-1.19663	1.72212	-0.694856	0.487145	0.623862	0.528247	-1.18601	1.69341	-0.700367	0.483698	NA	0.528247	-2.06093	1.71458	-1.20201	0.229361	0.376319	0.528247	0.942864	1.66468	0.566393	0.571127	NA	0.528247	0.261704	1.93256	0.135418	0.892281	NA	0.528247	0.0785566	1.77039	0.0443724	0.964608	NA
ENSMUST00000002091	1051.95	0.141444	0.0822739	1.71918	0.0855814	0.232477	1051.95	0.302524	0.0736212	4.10919	3.97044e-05	0.000161808	1051.95	0.00280281	0.0770118	0.0363946	0.970968	0.988074	1051.95	0.0889903	0.076403	1.16475	0.24412	0.394083	1051.95	0.149113	0.0770593	1.93504	0.0529851	0.173007	1051.95	0.0104719	0.0822295	0.12735	0.898663	0.983585	1051.95	-0.0644206	0.072934	-0.883272	0.377089	0.741014
ENSMUST00000002095	767.345	-0.122393	0.162224	-0.754471	0.450567	0.662267	767.345	-0.557249	0.145768	-3.82284	0.000131924	0.000492515	767.345	0.35403	0.15315	2.31165	0.020797	0.0873451	767.345	0.0765811	0.153076	0.500282	0.616877	0.752127	767.345	-0.658034	0.15275	-4.3079	1.64813e-05	0.000723887	767.345	-0.181611	0.1626	-1.11692	0.26403	0.765679	767.345	-0.0242038	0.146109	-0.165656	0.868428	0.964035
ENSMUST00000002121	1008.98	-0.149219	0.0915942	-1.62913	0.103285	0.263921	1008.98	-0.00172928	0.0818893	-0.0211173	0.983152	0.988788	1008.98	0.114182	0.0866348	1.31797	0.187512	0.417381	1008.98	0.427798	0.0857621	4.98819	6.09481e-07	3.35316e-06	1008.98	-0.343098	0.0861205	-3.98393	6.77842e-05	0.0019731	1008.98	-0.0796969	0.0920778	-0.865539	0.386743	0.844888	1008.98	0.0864286	0.0815123	1.06031	0.289002	0.666799
ENSMUST00000002127	335.581	-0.025924	0.0969448	-0.26741	0.789154	0.894778	335.581	-0.204266	0.0881004	-2.31856	0.0204188	0.0466646	335.581	-0.286082	0.0919442	-3.11148	0.00186153	0.0120497	335.581	-0.478123	0.0912981	-5.23695	1.63254e-07	9.61982e-07	335.581	0.0269225	0.0904532	0.29764	0.765978	0.875289	335.581	-0.233236	0.0983375	-2.37179	0.0177021	0.251134	335.581	-0.246935	0.0889676	-2.77555	0.00551077	0.07537
ENSMUST00000002128	63.5751	-0.138858	0.162101	-0.85661	0.39166	0.608782	63.5751	-0.0771081	0.146006	-0.528114	0.59742	0.720843	63.5751	0.00295341	0.148827	0.0198446	0.984167	0.993766	63.5751	-0.130541	0.146398	-0.891686	0.372561	0.533477	63.5751	0.0646765	0.148386	0.435865	0.662934	0.812668	63.5751	0.206487	0.162504	1.27066	0.20385	0.702497	63.5751	0.0112438	0.143985	0.0780904	0.937756	0.982342
ENSMUST00000002133	507.417	0.204546	0.0975896	2.09599	0.0360834	0.128075	507.417	0.372676	0.0873681	4.26558	1.99382e-05	8.51728e-05	507.417	0.0149347	0.091038	0.164049	0.869693	0.948129	507.417	0.145829	0.0898882	1.62234	0.10473	0.201277	507.417	0.216857	0.0913652	2.37351	0.0176197	0.0850791	507.417	0.0272448	0.0972833	0.280056	0.779435	0.964422	507.417	-0.00998983	0.0858224	-0.116401	0.907335	0.973056
ENSMUST00000002145	8.18948	0.0477742	0.425296	0.112332	0.91056	0.957495	8.18948	0.42774	0.374339	1.14265	0.253183	0.381136	8.18948	0.46737	0.481474	0.970707	0.331694	0.58521	8.18948	0.302824	0.474568	0.638105	0.523406	0.675348	8.18948	-1.11336	0.455972	-2.44173	0.0146172	NA	8.18948	-0.693764	0.45253	-1.53308	0.125256	0.604581	8.18948	-1.23828	0.396779	-3.12082	0.00180349	0.0356618
ENSMUST00000002176	2353.54	0.0713559	0.0587356	1.21487	0.224417	0.43656	2353.54	0.338801	0.0524329	6.46161	1.03594e-10	8.41448e-10	2353.54	0.182865	0.0552917	3.30728	0.000942074	0.00677277	2353.54	0.471593	0.0547501	8.61355	7.08338e-18	9.00702e-17	2353.54	-0.109193	0.0552403	-1.97669	0.0480769	0.163416	2353.54	0.0023164	0.058784	0.0394053	0.968567	0.995113	2353.54	0.0235993	0.0519162	0.454566	0.649422	0.890309
ENSMUST00000002198	544.147	-0.0870522	0.0502325	-1.73299	0.0830979	0.228383	544.147	-0.272503	0.0465783	-5.85042	4.9033e-09	3.38473e-08	544.147	-0.0455285	0.0481921	-0.944729	0.344797	0.598913	544.147	-0.220827	0.0474565	-4.65326	3.2673e-06	1.65632e-05	544.147	-0.10842	0.0470615	-2.3038	0.0212338	0.0962066	544.147	-0.0668966	0.0512932	-1.3042	0.192166	0.693568	544.147	-0.0567448	0.0469774	-1.20792	0.227079	0.601216
ENSMUST00000002274	694.269	0.0460114	0.217704	0.211348	0.832616	0.917309	694.269	0.0979436	0.19485	0.502662	0.615202	0.734725	694.269	-0.167364	0.203198	-0.823652	0.410137	0.660938	694.269	0.0759949	0.202779	0.374768	0.707833	0.818466	694.269	0.630539	0.203523	3.09813	0.00194749	0.0196579	694.269	0.417163	0.217401	1.91887	0.055001	0.434777	694.269	0.60859	0.194072	3.13589	0.00171332	0.0344319
ENSMUST00000002275	142.091	0.0592991	0.107239	0.552962	0.580289	0.762194	142.091	-0.0537253	0.0986126	-0.544812	0.585883	0.711385	142.091	-0.0195869	0.0977415	-0.200395	0.841172	0.935146	142.091	-0.139334	0.0960201	-1.45109	0.146753	0.263422	142.091	0.233086	0.0987149	2.36121	0.0182155	0.087003	142.091	0.1542	0.106344	1.45002	0.147053	0.636895	142.091	0.147477	0.0959149	1.53758	0.12415	0.462211
ENSMUST00000002284	1920.73	1.12537	0.134978	8.33747	7.58999e-17	5.12223e-15	1920.73	2.35652	0.120411	19.5706	2.75341e-85	2.26094e-83	1920.73	1.52504	0.127229	11.9866	4.17672e-33	3.43557e-31	1920.73	2.57513	0.126672	20.3292	7.10123e-92	6.10447e-90	1920.73	-0.204806	0.128375	-1.59538	0.110628	0.278762	1920.73	0.194864	0.133889	1.45542	0.145554	0.635336	1920.73	0.0138098	0.118593	0.116447	0.907298	0.973056
ENSMUST00000002291	211.078	-0.0192334	0.0940512	-0.2045	0.837963	0.920268	211.078	-0.206586	0.0864851	-2.38869	0.0169085	0.0395627	211.078	-0.027781	0.09013	-0.308232	0.757906	0.893993	211.078	-0.0878757	0.0883825	-0.994266	0.320093	0.479284	211.078	-0.110169	0.0885819	-1.2437	0.21361	0.421617	211.078	-0.118717	0.0955107	-1.24297	0.213879	0.715873	211.078	0.00854091	0.0862808	0.0989898	0.921146	0.976694
ENSMUST00000002292	1393.98	0.0123353	0.0821872	0.150088	0.880695	0.942557	1393.98	0.0711841	0.0736344	0.966723	0.333683	0.472295	1393.98	0.0658041	0.0770163	0.854418	0.392874	0.645013	1393.98	0.117634	0.0766009	1.53567	0.12462	0.231933	1393.98	0.0247105	0.0769762	0.321015	0.748199	0.863581	1393.98	0.0781793	0.0822248	0.9508	0.341706	0.822496	1393.98	0.0711601	0.073242	0.971575	0.331262	0.704444
ENSMUST00000002297	209.269	-0.336049	0.145626	-2.30761	0.021021	0.0866107	209.269	-0.457744	0.131472	-3.48168	0.000498275	0.00165841	209.269	-0.34751	0.135975	-2.55569	0.0105979	0.0512462	209.269	-0.142141	0.133693	-1.06319	0.287695	0.44412	209.269	0.0518029	0.134179	0.386074	0.699442	0.834139	209.269	0.0403421	0.147283	0.273908	0.784155	0.964554	209.269	0.367406	0.130976	2.80513	0.00502955	0.0714342
ENSMUST00000002298	9.61248	-0.74056	0.365113	-2.0283	0.0425296	0.144265	9.61248	-0.394746	0.312962	-1.26132	0.207193	0.325687	9.61248	-0.493108	0.342872	-1.43817	0.150386	0.359813	9.61248	-0.507853	0.329524	-1.54117	0.123276	0.23001	9.61248	-0.195644	0.313849	-0.623369	0.533042	NA	9.61248	0.0518077	0.390343	0.132724	0.894412	0.98314	9.61248	-0.30875	0.32868	-0.939364	0.347544	0.718384
ENSMUST00000002305	1164.25	0.535132	0.0951015	5.62695	1.83422e-08	5.8874e-07	1164.25	0.655343	0.0852503	7.68728	1.5029e-14	1.65149e-13	1164.25	0.724765	0.0893893	8.10796	5.14782e-16	2.12282e-14	1164.25	0.819468	0.0889739	9.21021	3.25484e-20	4.73731e-19	1164.25	-0.0432414	0.0901242	-0.479798	0.631371	0.793259	1164.25	0.146392	0.0944054	1.55067	0.120981	0.595421	1164.25	0.120884	0.0840333	1.43852	0.150286	0.502918
ENSMUST00000002320	271.591	-0.212077	0.161796	-1.31077	0.189935	0.394153	271.591	0.481885	0.142577	3.37983	0.000725312	0.00232995	271.591	-0.202266	0.149922	-1.34914	0.177293	0.401841	271.591	0.467672	0.147157	3.17805	0.00148271	0.0049121	271.591	0.221953	0.149551	1.48413	0.137775	0.32017	271.591	0.231765	0.162139	1.42942	0.152884	0.646475	271.591	0.20774	0.140063	1.48319	0.138025	0.484915
ENSMUST00000002327	275.712	-0.157765	0.108237	-1.45759	0.144953	0.330706	275.712	-0.575681	0.099627	-5.77836	7.54314e-09	5.06508e-08	275.712	-0.114971	0.10176	-1.12983	0.25855	0.508614	275.712	-0.526059	0.102054	-5.1547	2.54043e-07	1.47019e-06	275.712	-0.0457564	0.100659	-0.454568	0.64942	0.804652	275.712	-0.00296259	0.109261	-0.0271147	0.978368	0.997173	275.712	0.00386574	0.101037	0.0382608	0.96948	0.990262
ENSMUST00000002350	273.338	-0.0813656	0.0748229	-1.08744	0.276841	0.497091	273.338	-0.291494	0.0693445	-4.20356	2.62746e-05	0.000110178	273.338	-0.112138	0.0707769	-1.58439	0.113106	0.29919	273.338	-0.3181	0.0699618	-4.54676	5.44769e-06	2.67602e-05	273.338	-0.00905657	0.0694267	-0.130448	0.896212	0.949528	273.338	-0.0398289	0.0760773	-0.523532	0.600604	0.926545	273.338	-0.0356625	0.0698803	-0.510337	0.609815	0.872739
ENSMUST00000002360	29.3545	-1.36375	0.264411	-5.1577	2.50008e-07	6.50495e-06	29.3545	-2.60695	0.273705	-9.52469	1.65537e-21	2.74593e-20	29.3545	-2.13158	0.28129	-7.57786	3.5131e-14	1.26341e-12	29.3545	-2.65876	0.28904	-9.1986	3.62659e-20	5.2506e-19	29.3545	-0.42135	0.229996	-1.83199	0.0669534	0.201973	29.3545	-1.18918	0.310063	-3.83528	0.000125424	0.00777264	29.3545	-0.473158	0.3249	-1.45632	0.145305	0.495671
ENSMUST00000002368	163.411	0.18632	0.165765	1.124	0.261013	0.479433	163.411	-0.0309863	0.150387	-0.206044	0.836756	0.900187	163.411	0.0914575	0.155013	0.589998	0.555192	0.772228	163.411	-0.264544	0.155059	-1.70609	0.0879908	0.174659	163.411	0.135259	0.155516	0.869742	0.384442	0.599846	163.411	0.0403969	0.165293	0.244395	0.806925	0.967521	163.411	-0.0982989	0.149913	-0.655706	0.512013	0.824648
ENSMUST00000002379	64.2891	-0.0796763	0.233215	-0.341643	0.732619	0.861423	64.2891	0.163082	0.207632	0.785439	0.432196	0.572504	64.2891	0.0322239	0.218224	0.147664	0.882608	0.953584	64.2891	-0.0352331	0.21591	-0.163184	0.870374	0.926189	64.2891	-0.0133803	0.217357	-0.0615592	0.950914	0.977201	64.2891	0.0985199	0.234023	0.420984	0.673767	0.945039	64.2891	-0.211695	0.206117	-1.02706	0.30439	0.68205
ENSMUST00000002418	77.9155	0.00812137	0.135178	0.0600792	0.952093	0.979546	77.9155	-0.0181012	0.123439	-0.146641	0.883416	0.929481	77.9155	-0.123973	0.123238	-1.00597	0.314432	0.568898	77.9155	-0.202815	0.120206	-1.68723	0.0915593	0.180419	77.9155	0.234756	0.123411	1.90224	0.0571403	0.181572	77.9155	0.102662	0.13502	0.760343	0.44705	0.879507	77.9155	0.0500421	0.120235	0.416201	0.677263	0.901979
ENSMUST00000002436	386.3	0.173023	0.0680444	2.5428	0.0109969	0.0535051	386.3	0.295752	0.0612233	4.83071	1.36045e-06	6.90897e-06	386.3	0.1015	0.0642067	1.58083	0.113918	0.300347	386.3	0.136605	0.0625	2.18568	0.0288392	0.0684386	386.3	0.0494096	0.0644513	0.766619	0.443308	0.653777	386.3	-0.0221139	0.0678128	-0.326103	0.744347	0.956518	386.3	-0.109738	0.0591656	-1.85475	0.0636316	0.332591
ENSMUST00000002444	1.33022	0.519909	1.17065	0.444119	0.656957	0.813035	1.33022	1.56939	0.982785	1.59688	0.110292	0.194775	1.33022	0.868486	0.942347	0.92162	0.356727	0.610583	1.33022	0.621654	0.935867	0.664254	0.506528	0.660784	1.33022	0.577342	1.09827	0.525685	0.599107	NA	1.33022	0.925919	1.0258	0.902634	0.36672	NA	1.33022	-0.370395	0.797195	-0.464623	0.642201	NA
ENSMUST00000002445	433.082	-0.0791262	0.0600741	-1.31714	0.18779	0.39113	433.082	-0.0672812	0.0544288	-1.23613	0.21641	0.336998	433.082	-0.0499772	0.0574492	-0.869937	0.384335	0.636606	433.082	0.00669083	0.0555793	0.120384	0.904179	0.946681	433.082	-0.0942975	0.0562296	-1.67701	0.0935412	0.250322	433.082	-0.0651485	0.0612171	-1.06422	0.287229	0.786197	433.082	-0.0203255	0.0537566	-0.378102	0.705355	0.914782
ENSMUST00000002452	111.629	0.164648	0.124507	1.3224	0.186036	0.388816	111.629	0.373592	0.111241	3.35839	0.000783966	0.00250084	111.629	-0.166033	0.116824	-1.42123	0.155251	0.367207	111.629	-0.0341435	0.112497	-0.303506	0.761504	0.856465	111.629	0.20697	0.116189	1.78132	0.0748602	0.217599	111.629	-0.123711	0.1251	-0.9889	0.322712	0.810273	111.629	-0.200766	0.107379	-1.86969	0.0615266	0.327145
ENSMUST00000002457	13.3562	0.0880097	0.318254	0.276539	0.782134	0.890124	13.3562	0.492144	0.278015	1.77021	0.0766929	0.14422	13.3562	0.00363416	0.298725	0.0121656	0.990294	0.996091	13.3562	0.0528907	0.287226	0.184143	0.853901	0.916183	13.3562	0.0836174	0.298521	0.280105	0.779397	0.882749	13.3562	-0.000758147	0.318446	-0.00238077	0.9981	0.999437	13.3562	-0.355636	0.26585	-1.33773	0.180984	0.548323
ENSMUST00000002473	379.117	-0.107984	0.0892185	-1.21033	0.226153	0.438192	379.117	-0.0139456	0.0799809	-0.174362	0.861581	0.91572	379.117	-0.125987	0.0833656	-1.51126	0.130721	0.329423	379.117	-0.0285468	0.0817461	-0.349213	0.72693	0.832451	379.117	0.0575537	0.0826363	0.696471	0.486134	0.688374	379.117	0.03955	0.0898944	0.439961	0.659965	0.940934	379.117	0.0429526	0.0790608	0.543286	0.586933	0.85918
ENSMUST00000002487	431.113	-0.066102	0.108871	-0.607159	0.543745	0.735355	431.113	-0.00333589	0.0976261	-0.0341701	0.972742	0.982659	431.113	0.264446	0.1027	2.57495	0.0100256	0.0488762	431.113	0.424463	0.10147	4.18315	2.87502e-05	0.000127904	431.113	-0.230106	0.102459	-2.24584	0.0247145	0.106388	431.113	0.100443	0.109098	0.920667	0.357224	0.82812	431.113	0.197693	0.0965876	2.04678	0.0406799	0.260252
ENSMUST00000002551	125.395	0.272125	0.122109	2.22854	0.0258443	0.100125	125.395	0.776039	0.106979	7.25414	4.04223e-13	4.03367e-12	125.395	0.202341	0.11472	1.76379	0.077767	0.231579	125.395	0.400642	0.110508	3.62545	0.000288458	0.00109047	125.395	0.0861212	0.116536	0.739008	0.459902	0.66715	125.395	0.0163379	0.120376	0.135723	0.89204	0.982889	125.395	-0.289277	0.100378	-2.88186	0.00395332	0.0601384
ENSMUST00000002572	5.38478	0.388381	0.680772	0.570502	0.568337	0.753844	5.38478	0.351469	0.627735	0.5599	0.575548	0.702256	5.38478	-0.270788	0.462486	-0.585505	0.558208	0.7745	5.38478	-0.544142	0.460258	-1.18225	0.237105	0.386045	5.38478	2.09332	0.56373	3.71333	0.000204546	NA	5.38478	1.43415	0.599626	2.39174	0.0167688	0.24473	5.38478	1.19771	0.536747	2.23142	0.0256534	0.200648
ENSMUST00000002588	617.742	-0.00959806	0.0869707	-0.11036	0.912124	0.958206	617.742	-0.0613238	0.0782862	-0.783329	0.433434	0.573637	617.742	0.174217	0.08373	2.0807	0.0374614	0.135288	617.742	0.222287	0.0827882	2.68501	0.00725285	0.0206643	617.742	-0.467284	0.0827468	-5.64715	1.63128e-08	4.37678e-06	617.742	-0.283469	0.0879067	-3.22465	0.00126125	0.0470175	617.742	-0.183673	0.07833	-2.34486	0.0190341	0.166924
ENSMUST00000002625	53.3333	-0.744734	0.149275	-4.98901	6.06907e-07	1.44889e-05	53.3333	-0.977202	0.13977	-6.99152	2.71926e-12	2.52284e-11	53.3333	-0.991172	0.136707	-7.25034	4.1573e-13	1.37663e-11	53.3333	-1.17254	0.133639	-8.77389	1.72602e-18	2.29187e-17	53.3333	0.204293	0.121803	1.67724	0.0934963	0.250277	53.3333	-0.0421458	0.161666	-0.260697	0.794326	0.966304	53.3333	0.00895844	0.150197	0.0596448	0.952439	0.987642
ENSMUST00000002655	248.393	0.317163	0.133197	2.38116	0.0172582	0.0750987	248.393	0.335793	0.119998	2.79831	0.005137	0.0136695	248.393	0.0575735	0.123499	0.466187	0.641082	0.831058	248.393	0.0931953	0.122164	0.762873	0.445539	0.605735	248.393	0.339694	0.124709	2.7239	0.00645155	0.0444579	248.393	0.0801045	0.132065	0.606554	0.544147	0.913029	248.393	0.0970961	0.117351	0.827396	0.408012	0.764719
ENSMUST00000002677	3290.41	0.0914696	0.209279	0.43707	0.66206	0.816077	3290.41	0.103747	0.187222	0.554141	0.579482	0.705955	3290.41	-0.130977	0.19622	-0.667504	0.50445	0.736109	3290.41	0.156929	0.196115	0.800189	0.423601	0.58443	3290.41	0.363645	0.196241	1.85305	0.0638752	0.195571	3290.41	0.141198	0.209258	0.674755	0.499831	0.899993	3290.41	0.416827	0.187089	2.22796	0.0258834	0.200916
ENSMUST00000002678	2565.77	-0.15905	0.102046	-1.55862	0.119087	0.290595	2565.77	-0.175999	0.0913557	-1.92652	0.0540394	0.107876	2565.77	-0.0275657	0.0957659	-0.287845	0.773466	0.901892	2565.77	0.025512	0.0955757	0.26693	0.789523	0.875039	2565.77	-0.106773	0.0956361	-1.11645	0.264231	0.478649	2565.77	0.0247119	0.102167	0.241877	0.808875	0.967675	2565.77	0.0947381	0.0912926	1.03774	0.29939	0.675508
ENSMUST00000002683	485.174	-0.236603	0.0706856	-3.34726	0.000816146	0.00716474	485.174	-0.384076	0.0644047	-5.96348	2.46921e-09	1.75439e-08	485.174	-0.195236	0.0658283	-2.96584	0.00301853	0.0180855	485.174	-0.381109	0.0652384	-5.8418	5.16406e-09	3.53957e-08	485.174	0.0361217	0.0648389	0.557099	0.57746	0.75434	485.174	0.0774883	0.0715942	1.08233	0.279107	0.779519	485.174	0.0390883	0.0648069	0.60315	0.546409	0.842361
ENSMUST00000002699	651.214	-0.176266	0.102687	-1.71654	0.0860638	0.233201	651.214	-0.522877	0.0929347	-5.62629	1.84129e-08	1.18576e-07	651.214	0.0213853	0.0966049	0.221368	0.824806	0.927793	651.214	-0.446675	0.0968446	-4.61229	3.98257e-06	1.99249e-05	651.214	-0.173128	0.0961253	-1.80107	0.0716917	0.210932	651.214	0.0245227	0.103136	0.23777	0.812059	0.968427	651.214	-0.0969266	0.0936785	-1.03467	0.300822	0.676837
ENSMUST00000002710	137.987	0.291368	0.102326	2.84744	0.00440723	0.0267782	137.987	-0.0110328	0.0962111	-0.114673	0.908704	0.94435	137.987	-0.0955157	0.0967727	-0.987011	0.323637	0.57738	137.987	-0.317896	0.0957534	-3.31994	0.000900369	0.00311347	137.987	0.20238	0.096839	2.08986	0.0366304	0.138043	137.987	-0.184504	0.102264	-1.8042	0.0711998	0.484051	137.987	-0.104483	0.0951183	-1.09845	0.272008	0.653199
ENSMUST00000002733	421.347	-0.10004	0.0727178	-1.37573	0.168904	0.364753	421.347	0.26635	0.0640025	4.16155	3.1609e-05	0.000130852	421.347	-0.0249576	0.0689381	-0.362029	0.717331	0.873715	421.347	0.385701	0.0659532	5.84811	4.97185e-09	3.41634e-08	421.347	-0.0922372	0.067891	-1.35861	0.174271	0.370199	421.347	-0.0171545	0.0736964	-0.232772	0.815938	0.96909	421.347	0.0271144	0.0619431	0.437731	0.661581	0.894973
ENSMUST00000002735	74.2821	0.0998036	0.170548	0.585192	0.558418	0.745659	74.2821	-0.0549384	0.156093	-0.351959	0.724869	0.819955	74.2821	-0.215519	0.1604	-1.34363	0.179067	0.404143	74.2821	-0.285471	0.157654	-1.81074	0.0701808	0.1451	74.2821	0.172628	0.1588	1.08708	0.277001	0.492615	74.2821	-0.142694	0.172039	-0.829427	0.406863	0.856404	74.2821	-0.0579045	0.154928	-0.373751	0.708589	0.915469
ENSMUST00000002740	0.791662	-1.28657	1.40201	-0.917663	0.358795	NA	0.791662	0.123476	1.09883	0.11237	0.91053	0.945532	0.791662	-0.960375	1.37514	-0.698383	0.484938	0.72058	0.791662	-0.0896813	1.27303	-0.0704471	0.943838	0.969031	0.791662	-0.628509	1.22575	-0.512754	0.608124	NA	0.791662	-0.302316	1.53433	-0.197035	0.8438	NA	0.791662	-0.841667	1.15133	-0.731037	0.464757	NA
ENSMUST00000002808	170.085	0.265864	0.126587	2.10025	0.0357068	0.127007	170.085	0.257435	0.114648	2.24544	0.0247396	0.0552316	170.085	0.0316322	0.117292	0.269688	0.7874	0.90872	170.085	0.145899	0.114828	1.27059	0.203874	0.343151	170.085	0.271041	0.11855	2.28629	0.0222371	0.0993665	170.085	0.0368096	0.125409	0.293517	0.769127	0.961894	170.085	0.159505	0.110794	1.43965	0.149966	0.502531
ENSMUST00000002809	9.86603	-0.455142	0.396135	-1.14896	0.250573	0.467644	9.86603	-0.105837	0.342336	-0.309161	0.757199	0.844545	9.86603	-0.0699226	0.332405	-0.210354	0.833392	0.932082	9.86603	-0.281177	0.328353	-0.856325	0.391818	0.553157	9.86603	0.285398	0.336563	0.847979	0.39645	NA	9.86603	0.670618	0.392609	1.70811	0.0876164	0.529616	9.86603	0.110058	0.334268	0.32925	0.741967	0.925989
ENSMUST00000002818	1655.31	-0.00688796	0.0523158	-0.131661	0.895252	0.949665	1655.31	0.0732142	0.0469106	1.56072	0.11859	0.206972	1655.31	-0.105369	0.0492679	-2.13869	0.0324604	0.122189	1655.31	0.000205758	0.0486085	0.00423295	0.996623	0.998074	1655.31	0.00957992	0.0489285	0.195794	0.844771	0.922343	1655.31	-0.088901	0.0526334	-1.68906	0.0912075	0.538196	1655.31	-0.0634285	0.0465768	-1.36181	0.173259	0.537477
ENSMUST00000002825	1129.91	-0.132204	0.0686865	-1.92475	0.0542612	0.170286	1129.91	-0.316955	0.0620285	-5.10982	3.22465e-07	1.77646e-06	1129.91	0.0516942	0.0649897	0.795422	0.426368	0.674147	1129.91	-0.158256	0.0647627	-2.44364	0.01454	0.0379901	1129.91	-0.245391	0.0644942	-3.80485	0.00014189	0.00336124	1129.91	-0.0614925	0.069152	-0.889236	0.373876	0.839325	1129.91	-0.0866927	0.0623076	-1.39137	0.164114	0.523571
ENSMUST00000002839	529.011	-0.0263546	0.0593525	-0.444035	0.657017	0.813043	529.011	0.305167	0.052281	5.83706	5.31301e-09	3.65228e-08	529.011	0.0779857	0.0546949	1.42583	0.153917	0.365394	529.011	0.333486	0.0524773	6.35485	2.08633e-10	1.59865e-09	529.011	0.0787752	0.0549377	1.4339	0.1516	0.340748	529.011	0.183116	0.0591279	3.09694	0.00195528	0.0630839	529.011	0.107094	0.0496893	2.15527	0.0311407	0.223183
ENSMUST00000002848	5.82424	-0.575342	0.501836	-1.14647	0.251599	0.468517	5.82424	-0.797522	0.464897	-1.71548	0.0862569	0.159229	5.82424	-0.116345	0.487591	-0.238613	0.811406	0.920585	5.82424	-0.0884905	0.471738	-0.187584	0.851203	0.913941	5.82424	-0.460944	0.460555	-1.00085	0.316901	NA	5.82424	-0.00194782	0.526757	-0.00369776	0.99705	0.999437	5.82424	0.248087	0.475978	0.521216	0.602217	0.868601
ENSMUST00000002855	806.302	0.0696719	0.0681239	1.02272	0.306438	0.528695	806.302	0.0941871	0.0613087	1.53628	0.12447	0.215322	806.302	-0.0633594	0.0634434	-0.998676	0.317952	0.571921	806.302	-0.0781199	0.0627077	-1.24578	0.212845	0.355136	806.302	0.182523	0.0634475	2.87676	0.00401776	0.0322623	806.302	0.0494921	0.0681201	0.726542	0.467507	0.889317	806.302	0.0102164	0.0605427	0.168747	0.865996	0.963987
ENSMUST00000002885	7.70214	0.301152	0.48309	0.623387	0.53303	0.727305	7.70214	0.448219	0.434723	1.03105	0.302519	0.438682	7.70214	0.958832	0.483318	1.98385	0.0472723	0.160805	7.70214	0.870678	0.476461	1.82739	0.0676416	0.140679	7.70214	-0.535998	0.493696	-1.08568	0.277619	NA	7.70214	0.121681	0.472479	0.257538	0.796763	0.966304	7.70214	-0.11354	0.415045	-0.273561	0.784422	0.940364
ENSMUST00000002891	201.647	-0.269559	0.0793163	-3.39853	0.000677485	0.00614738	201.647	-1.06508	0.0796311	-13.3752	8.43929e-41	2.91403e-39	201.647	-0.118619	0.0765235	-1.5501	0.121118	0.313042	201.647	-0.883803	0.0802143	-11.018	3.12832e-28	6.43001e-27	201.647	-0.22106	0.0735931	-3.00382	0.00266615	0.0243565	201.647	-0.07012	0.0820426	-0.854678	0.392729	0.848806	201.647	-0.03978	0.0857875	-0.463704	0.64286	0.887198
ENSMUST00000002902	19.0087	-0.416104	0.246491	-1.68811	0.0913897	0.242716	19.0087	-0.493164	0.225548	-2.18651	0.028778	0.0629972	19.0087	0.101034	0.246002	0.410705	0.681289	0.854601	19.0087	-0.0274708	0.240661	-0.114147	0.909121	0.949458	19.0087	-0.53087	0.233471	-2.27382	0.0229771	0.101752	19.0087	-0.0137325	0.258391	-0.0531461	0.957615	0.993443	19.0087	-0.065177	0.232983	-0.279751	0.779669	0.938666
ENSMUST00000002908	0.14386	-1.88662	4.13584	-0.456163	0.648273	NA	0.14386	-1.72702	3.69422	-0.467492	0.640148	NA	0.14386	0.12795	3.90079	0.0328009	0.973833	NA	0.14386	0.271016	3.90079	0.0694772	0.94461	NA	0.14386	-1.91952	3.87686	-0.495121	0.620514	NA	0.14386	0.0950515	4.15826	0.0228585	0.981763	NA	0.14386	0.0785162	3.71929	0.0211106	0.983157	NA
ENSMUST00000002914	215.155	-0.0863292	0.116241	-0.742677	0.457677	0.667636	215.155	-0.25965	0.105613	-2.4585	0.013952	0.0334318	215.155	-0.0559815	0.112757	-0.49648	0.619555	0.816639	215.155	-0.282091	0.112106	-2.51629	0.0118597	0.0317869	215.155	-0.350948	0.110196	-3.18476	0.00144872	0.0160937	215.155	-0.320601	0.118671	-2.70159	0.00690085	0.14363	215.155	-0.37339	0.107604	-3.47002	0.000520411	0.0147827
ENSMUST00000002923	851.265	0.10904	0.0726675	1.50054	0.133476	0.312879	851.265	0.322082	0.0649125	4.96179	6.9846e-07	3.68309e-06	851.265	0.0777366	0.0680739	1.14194	0.253477	0.502664	851.265	0.418332	0.066792	6.2632	3.77158e-10	2.82826e-09	851.265	0.0675467	0.0681359	0.991354	0.321513	0.539408	851.265	0.0362431	0.0726094	0.499152	0.617672	0.931902	851.265	0.163796	0.0635005	2.57945	0.00989587	0.109492
ENSMUST00000002925	63.0458	0.332675	0.140658	2.36512	0.018024	0.0776266	63.0458	0.389346	0.128356	3.03333	0.00241868	0.00696583	63.0458	0.222722	0.131678	1.69141	0.0907584	0.258564	63.0458	0.214659	0.127452	1.68424	0.092135	0.181228	63.0458	0.131964	0.135747	0.972128	0.330987	0.548804	63.0458	0.0220114	0.136736	0.160978	0.872111	0.979357	63.0458	-0.0427224	0.119548	-0.357366	0.720818	0.917843
ENSMUST00000002926	0.145154	-0.953353	4.14831	-0.229817	0.818234	NA	0.145154	-0.793736	3.71037	-0.213924	0.830607	NA	0.145154	0.127969	3.89154	0.032884	0.973767	NA	0.145154	1.47074	3.8772	0.379329	0.704444	NA	0.145154	-0.986245	3.89142	-0.253441	0.799928	NA	0.145154	0.0950775	4.1484	0.0229191	0.981715	NA	0.145154	1.27823	3.69543	0.345895	0.729422	NA
ENSMUST00000002964	222.142	-0.0688388	0.227709	-0.302311	0.762415	0.880207	222.142	-0.24819	0.204761	-1.2121	0.225475	0.347735	222.142	-0.0590789	0.21184	-0.278885	0.780333	0.905671	222.142	-0.21058	0.211392	-0.996159	0.319173	0.478339	222.142	0.32105	0.212187	1.51305	0.130267	0.308547	222.142	0.33081	0.227385	1.45484	0.145713	0.635336	222.142	0.35866	0.203936	1.75869	0.0786306	0.371427
ENSMUST00000002976	381.065	0.180239	0.0998452	1.80519	0.0710453	0.204843	381.065	1.45463	0.0849207	17.1293	8.97277e-66	5.52595e-64	381.065	0.367453	0.0919972	3.99418	6.4918e-05	0.000658722	381.065	1.67801	0.0870221	19.2825	7.53123e-83	5.62457e-81	381.065	0.104467	0.0939873	1.1115	0.266352	0.480132	381.065	0.291681	0.0979741	2.97713	0.00290964	0.0830682	381.065	0.327839	0.0771412	4.24986	2.13902e-05	0.00166292
ENSMUST00000003038	1556.83	0.000711797	0.0496112	0.0143475	0.988553	0.996525	1556.83	-0.0311557	0.0447089	-0.696857	0.485892	0.622499	1556.83	0.0626533	0.0469912	1.3333	0.182434	0.409338	1556.83	0.0254041	0.0464958	0.546375	0.584808	0.72526	1556.83	-0.131827	0.0466774	-2.82422	0.00473955	0.0356465	1556.83	-0.069886	0.0499065	-1.40034	0.161412	0.654919	1556.83	-0.0752676	0.0445193	-1.69068	0.0908989	0.399833
ENSMUST00000003061	2.11696	0.926636	0.819321	1.13098	0.258063	0.475749	2.11696	0.526182	0.780208	0.674412	0.500049	0.635457	2.11696	-0.993689	0.864203	-1.14983	0.250213	0.49862	2.11696	0.341767	0.729053	0.468783	0.639225	0.769743	2.11696	0.50968	0.802057	0.635466	0.525124	NA	2.11696	-1.41065	0.880249	-1.60255	0.109033	NA	2.11696	0.325265	0.704945	0.461405	0.644508	0.887566
ENSMUST00000003079	237.034	0.0428519	0.113331	0.378112	0.705348	0.844774	237.034	0.18183	0.101493	1.79155	0.0732047	0.138958	237.034	0.135822	0.107452	1.26403	0.206221	0.443347	237.034	0.131663	0.105906	1.24321	0.21379	0.356402	237.034	-0.119775	0.106965	-1.11975	0.26282	0.477159	237.034	-0.0268045	0.113791	-0.23556	0.813774	0.968427	237.034	-0.169941	0.100376	-1.69305	0.090446	0.398785
ENSMUST00000003117	437.348	-0.0397989	0.0657458	-0.605345	0.54495	0.736158	437.348	0.0301389	0.0592037	0.509071	0.610703	0.730621	437.348	-0.0673021	0.0616437	-1.09179	0.274925	0.525908	437.348	0.0765095	0.0596016	1.28368	0.199253	0.33686	437.348	0.0410881	0.0610252	0.673297	0.500758	0.699348	437.348	0.0135849	0.0663203	0.204838	0.837699	0.973482	437.348	0.0874587	0.0577352	1.51482	0.129817	0.471833
ENSMUST00000003121	878.993	0.102729	0.0982665	1.04541	0.295832	0.517613	878.993	0.268605	0.0879046	3.05564	0.00224578	0.00650064	878.993	-0.00915095	0.0917045	-0.0997874	0.920513	0.967626	878.993	0.168058	0.0909934	1.84693	0.0647574	0.135775	878.993	0.219026	0.091847	2.38468	0.0170939	0.0835145	878.993	0.107146	0.0981333	1.09184	0.274904	0.77617	878.993	0.118479	0.0870123	1.36164	0.173313	0.537477
ENSMUST00000003123	962.167	0.0678178	0.090925	0.745865	0.455749	0.665974	962.167	0.134311	0.0814889	1.64821	0.0993099	0.179099	962.167	-0.160409	0.0851222	-1.88445	0.0595038	0.190748	962.167	-0.106415	0.0845435	-1.2587	0.208138	0.348905	962.167	0.188797	0.0849703	2.22192	0.0262888	0.11047	962.167	-0.0394294	0.091067	-0.432972	0.665035	0.942612	962.167	-0.0519286	0.0810437	-0.640747	0.521687	0.830426
ENSMUST00000003154	10.5662	0.161103	0.643733	0.250263	0.802384	0.901765	10.5662	3.05769	0.47579	6.42655	1.30536e-10	1.05046e-09	10.5662	1.09244	0.46974	2.32563	0.0200385	0.084878	10.5662	2.66775	0.431782	6.17846	6.47302e-10	4.76526e-09	10.5662	0.663933	0.566806	1.17136	0.241455	NA	10.5662	1.59527	0.56016	2.84788	0.00440114	0.110507	10.5662	0.273992	0.30256	0.905581	0.365158	0.733356
ENSMUST00000003183	301.721	-0.096173	0.0703335	-1.36739	0.171505	0.368904	301.721	-0.239055	0.0647516	-3.69188	0.000222599	0.000795064	301.721	-0.073108	0.0677526	-1.07904	0.280569	0.532619	301.721	-0.081691	0.0658378	-1.24079	0.214683	0.357408	301.721	-0.131084	0.0659575	-1.9874	0.046878	0.161068	301.721	-0.108019	0.0720196	-1.49986	0.133652	0.618914	301.721	0.0262804	0.0646297	0.406631	0.684279	0.906091
ENSMUST00000003191	876.297	0.123557	0.101333	1.21932	0.222723	0.43485	876.297	0.463296	0.0903908	5.12548	2.96779e-07	1.64429e-06	876.297	0.289459	0.0956496	3.02624	0.00247612	0.015298	876.297	0.574096	0.0948056	6.0555	1.39981e-09	1.00846e-08	876.297	-0.203392	0.095588	-2.1278	0.0333539	0.129532	876.297	-0.0374902	0.101391	-0.369757	0.711563	0.951068	876.297	-0.0925924	0.089563	-1.03382	0.301219	0.677563
ENSMUST00000003207	224.301	-0.125679	0.120801	-1.04038	0.298166	0.519764	224.301	-0.676289	0.112302	-6.02206	1.72214e-09	1.24014e-08	224.301	-0.143147	0.111678	-1.28179	0.199917	0.434871	224.301	-0.585353	0.112132	-5.22022	1.78709e-07	1.05042e-06	224.301	0.188651	0.111361	1.69406	0.0902545	0.24471	224.301	0.171183	0.121094	1.41364	0.157469	0.650963	224.301	0.279587	0.113067	2.47276	0.0134074	0.132735
ENSMUST00000003238	427.215	-0.0016278	0.096517	-0.0168654	0.986544	0.995965	427.215	-1.02968	0.0910314	-11.3113	1.15415e-29	2.75676e-28	427.215	-0.0338758	0.0907932	-0.373109	0.709067	0.868929	427.215	-1.09958	0.0933281	-11.7819	4.83789e-32	1.12623e-30	427.215	-0.0104344	0.0903619	-0.115474	0.90807	0.955855	427.215	-0.0426824	0.0969209	-0.440384	0.659659	0.940934	427.215	-0.0803389	0.0939765	-0.854883	0.392616	0.753664
ENSMUST00000003268	519.04	0.107362	0.0765267	1.40294	0.160635	0.352902	519.04	0.0972154	0.0690933	1.40702	0.159423	0.262982	519.04	0.124103	0.0722897	1.71675	0.0860251	0.249282	519.04	0.148448	0.0711853	2.08537	0.0370358	0.084923	519.04	-0.0405394	0.0721847	-0.561606	0.574385	0.752394	519.04	-0.0237983	0.0766257	-0.310579	0.756121	0.95901	519.04	0.010693	0.0680485	0.157138	0.875136	0.964747
ENSMUST00000003274	488.949	0.219137	0.14794	1.48126	0.138538	0.32106	488.949	0.89335	0.131362	6.80068	1.04127e-11	9.28484e-11	488.949	0.316756	0.138109	2.29353	0.0218174	0.0909391	488.949	0.992027	0.136579	7.26337	3.77553e-13	3.54265e-12	488.949	0.134783	0.138868	0.970586	0.331755	0.549673	488.949	0.232402	0.147227	1.57853	0.114444	0.58214	488.949	0.233461	0.12894	1.81062	0.0702001	0.349958
ENSMUST00000003284	335.986	0.054145	0.117475	0.460907	0.644866	0.804725	335.986	-0.019618	0.105951	-0.18516	0.853103	0.910735	335.986	0.429203	0.110612	3.88026	0.000104346	0.000999834	335.986	0.299576	0.109999	2.72344	0.00646061	0.0186388	335.986	-0.192821	0.110978	-1.73747	0.0823044	0.230497	335.986	0.182237	0.117129	1.55587	0.11974	0.59392	335.986	0.126373	0.104925	1.20441	0.228432	0.602961
ENSMUST00000003290	32.7001	-0.553135	0.186367	-2.96798	0.00299763	0.01991	32.7001	-0.632784	0.17042	-3.71308	0.000204748	0.000735445	32.7001	-0.0708445	0.178215	-0.397523	0.690982	0.860644	32.7001	-0.505074	0.180466	-2.79872	0.00513061	0.0151622	32.7001	-0.360493	0.168533	-2.13901	0.032435	0.127003	32.7001	0.121798	0.195167	0.624072	0.53258	0.910663	32.7001	-0.232782	0.18223	-1.27741	0.201459	0.571545
ENSMUST00000003313	78.9593	0.0950269	0.133125	0.713815	0.475342	0.682148	78.9593	0.216213	0.11974	1.80568	0.0709683	0.135336	78.9593	0.228548	0.135904	1.68168	0.0926302	0.261684	78.9593	0.38634	0.130322	2.9645	0.00303173	0.00941463	78.9593	-0.421546	0.132405	-3.18375	0.0014538	0.0161212	78.9593	-0.288025	0.136606	-2.10844	0.034993	0.348705	78.9593	-0.251419	0.117433	-2.14096	0.0322771	0.227986
ENSMUST00000003318	103.869	-0.419193	0.145061	-2.88977	0.0038552	0.0241621	103.869	-0.842781	0.135046	-6.24071	4.35579e-10	3.33762e-09	103.869	-0.311238	0.139749	-2.22711	0.0259397	0.103705	103.869	-0.53828	0.138688	-3.88122	0.000103933	0.000423316	103.869	-0.298708	0.134148	-2.22669	0.0259677	0.109458	103.869	-0.190752	0.150256	-1.26952	0.204257	0.702846	103.869	0.00579368	0.139556	0.041515	0.966885	0.989323
ENSMUST00000003319	261.079	0.0239289	0.0778049	0.30755	0.758425	0.878418	261.079	-0.0666404	0.0712988	-0.934663	0.349962	0.488881	261.079	-0.0559182	0.0739807	-0.755849	0.44974	0.6932	261.079	-0.0302537	0.0717843	-0.421453	0.673424	0.794089	261.079	-0.000655021	0.072963	-0.00897744	0.992837	0.996125	261.079	-0.0805021	0.0787601	-1.02212	0.306725	0.799071	261.079	0.0357317	0.0700922	0.509781	0.610205	0.872964
ENSMUST00000003320	304.176	0.0493898	0.0790269	0.624974	0.531988	0.726531	304.176	0.194743	0.0708175	2.74992	0.00596093	0.0156043	304.176	-0.0990213	0.0744118	-1.33072	0.183281	0.410643	304.176	0.0803849	0.0717412	1.12048	0.262507	0.415885	304.176	0.0836197	0.073713	1.1344	0.256629	0.470765	304.176	-0.0647913	0.0796791	-0.813153	0.41613	0.860117	304.176	-0.0307381	0.0687627	-0.447017	0.654863	0.892918
ENSMUST00000003360	0.708892	0.37198	1.16517	0.319249	0.749538	NA	0.708892	-0.804662	1.19506	-0.673327	0.50074	0.635844	0.708892	0.80133	1.3735	0.583422	0.559609	0.775221	0.708892	0.416023	1.37944	0.301588	0.762966	0.857642	0.708892	-1.30621	1.30687	-0.999488	0.317558	NA	0.708892	-0.876855	1.23943	-0.707464	0.479278	NA	0.708892	-0.0855203	1.27401	-0.067127	0.946481	NA
ENSMUST00000003369	15.2871	0.326205	0.249555	1.30714	0.191164	0.39558	15.2871	-0.873874	0.274543	-3.18302	0.0014575	0.0043978	15.2871	0.143694	0.235005	0.61145	0.540902	0.763255	15.2871	-1.02107	0.26312	-3.88065	0.000104179	0.000424141	15.2871	0.139817	0.240392	0.581619	0.560823	0.74251	15.2871	-0.0426943	0.24437	-0.174712	0.861306	0.975785	15.2871	-0.00738364	0.294648	-0.0250592	0.980008	0.99271
ENSMUST00000003386	174.905	-0.408354	0.104838	-3.89512	9.81521e-05	0.00124164	174.905	-0.0448642	0.0914573	-0.490548	0.623746	0.740962	174.905	-0.441326	0.0973076	-4.53537	5.75017e-06	7.53564e-05	174.905	-0.129385	0.0925096	-1.39861	0.161929	0.285295	174.905	0.0631705	0.0935655	0.675148	0.499582	0.698396	174.905	0.0301986	0.108191	0.279125	0.780149	0.964422	174.905	-0.0213503	0.0903768	-0.236237	0.813249	0.949527
ENSMUST00000003413	2.31734	-1.00145	0.821671	-1.2188	0.222921	0.434994	2.31734	-1.50848	0.783726	-1.92476	0.0542595	0.108237	2.31734	-0.629324	0.800638	-0.786028	0.431851	0.67826	2.31734	-1.01516	0.804681	-1.26157	0.207102	0.347522	2.31734	-0.540653	0.728251	-0.7424	0.457845	NA	2.31734	-0.168527	0.886462	-0.190112	0.849222	NA	2.31734	-0.0473333	0.855213	-0.0553467	0.955862	0.988262
ENSMUST00000003434	263.174	-0.275724	0.102862	-2.68053	0.00735056	0.0393479	263.174	-0.523525	0.09408	-5.56468	2.6264e-08	1.66023e-07	263.174	-0.351127	0.0961982	-3.65004	0.000262203	0.00221542	263.174	-0.527287	0.0953682	-5.52896	3.22138e-08	2.06001e-07	263.174	0.0594471	0.0943205	0.630267	0.52852	0.719263	263.174	-0.0159556	0.104586	-0.152559	0.878746	0.980786	263.174	0.0556849	0.0951304	0.585353	0.55831	0.848471
ENSMUST00000003436	386.05	-0.189364	0.124001	-1.52712	0.126731	0.302414	386.05	-0.451138	0.112158	-4.02236	5.76189e-05	0.000228936	386.05	-0.354257	0.116652	-3.03688	0.00239038	0.0148632	386.05	-0.391783	0.115783	-3.38376	0.000715	0.00251783	386.05	0.0218445	0.115431	0.189242	0.849903	0.925457	386.05	-0.143049	0.125138	-1.14313	0.252984	0.755614	386.05	0.0811987	0.11252	0.72164	0.470516	0.802884
ENSMUST00000003438	1062.6	-0.123195	0.0672112	-1.83295	0.0668094	0.196681	1062.6	-0.258943	0.0606789	-4.26743	1.97741e-05	8.45301e-05	1062.6	-0.0698239	0.0630101	-1.10814	0.267802	0.517726	1062.6	-0.304136	0.062809	-4.84223	1.28389e-06	6.84453e-06	1062.6	-0.0125578	0.0626551	-0.200428	0.841146	0.920524	1062.6	0.0408134	0.0675422	0.604265	0.545668	0.91408	1062.6	-0.0577511	0.0608378	-0.949265	0.342486	0.712812
ENSMUST00000003445	0.588393	-1.11522	1.69834	-0.656655	0.511403	NA	0.588393	0.631597	1.40146	0.45067	0.652228	0.764127	0.588393	-1.68636	1.47587	-1.14262	0.253196	NA	0.588393	-2.51099	1.47811	-1.69879	0.0893587	0.176715	0.588393	0.912599	1.41984	0.642746	0.520389	NA	0.588393	0.341457	1.74545	0.195627	0.844902	NA	0.588393	-2.22999	1.46046	-1.52691	0.126783	NA
ENSMUST00000003450	724.631	-0.302085	0.0644913	-4.68411	2.81173e-06	5.61492e-05	724.631	-0.0900294	0.0573341	-1.57026	0.116355	0.203587	724.631	-0.0272089	0.0608979	-0.446796	0.655023	0.839628	724.631	0.111596	0.0596081	1.87215	0.0611854	0.129636	724.631	-0.215713	0.0599025	-3.60107	0.000316916	0.00588177	724.631	0.059163	0.0654169	0.904399	0.365784	0.834327	724.631	-0.0140878	0.0570265	-0.247039	0.804878	0.946794
ENSMUST00000003459	2362.49	-0.00427385	0.0690583	-0.0618876	0.950652	0.978802	2362.49	0.834273	0.061154	13.6422	2.24825e-42	8.06684e-41	2362.49	0.279598	0.0649235	4.30658	1.65797e-05	0.000195121	2362.49	1.09965	0.0640967	17.156	5.6649e-66	3.16946e-64	2362.49	-0.173421	0.0649048	-2.67192	0.00754184	0.0491974	2362.49	0.110452	0.0690758	1.59899	0.109823	0.574084	2362.49	0.0919523	0.0602957	1.52502	0.127253	0.468122
ENSMUST00000003461	1321.72	0.0352046	0.0444862	0.791359	0.428734	0.641955	1321.72	0.095629	0.0400312	2.38886	0.0169007	0.0395574	1321.72	0.0894589	0.0421134	2.12424	0.0336502	0.125336	1321.72	0.177925	0.0412347	4.31493	1.59657e-05	7.371e-05	1321.72	-0.0735864	0.0418948	-1.75646	0.0790103	0.225259	1321.72	-0.019332	0.0446922	-0.432559	0.665335	0.94264	1321.72	0.0087092	0.0393399	0.221383	0.824794	0.953214
ENSMUST00000003468	3.37286	-1.57438	0.670598	-2.34772	0.0188885	0.0803652	3.37286	-2.37015	0.697531	-3.39791	0.00067902	0.00219448	3.37286	-1.09203	0.630073	-1.73317	0.0830649	0.24259	3.37286	-0.20304	0.545963	-0.371892	0.709973	0.820136	3.37286	-0.47032	0.527725	-0.891223	0.37281	NA	3.37286	0.0120319	0.75379	0.0159618	0.987265	NA	3.37286	1.69679	0.71143	2.38504	0.0170771	0.15447
ENSMUST00000003469	0.284457	-0.232081	2.83156	-0.0819622	0.934677	NA	0.284457	-0.312914	2.53263	-0.123553	0.901669	0.940117	0.284457	-1.59147	2.59248	-0.613879	0.539295	NA	0.284457	-2.4102	2.59248	-0.929687	0.352533	0.513598	0.284457	1.21406	2.59245	0.468306	0.639566	NA	0.284457	-0.145333	2.83159	-0.0513257	0.959066	NA	0.284457	-0.883228	2.53266	-0.348736	0.727288	NA
ENSMUST00000003501	73.1484	-0.104381	0.161772	-0.645233	0.518776	0.717309	73.1484	-0.365358	0.149663	-2.4412	0.0146384	0.0348588	73.1484	0.222451	0.153716	1.44716	0.147853	0.356303	73.1484	0.0623018	0.151956	0.41	0.681806	0.800086	73.1484	-0.222422	0.152636	-1.45721	0.145059	0.331264	73.1484	0.10441	0.162792	0.64137	0.521282	0.907605	73.1484	0.205238	0.148969	1.37772	0.16829	0.530024
ENSMUST00000003509	3.36296	0.732256	0.744309	0.983807	0.32521	0.547035	3.36296	1.2085	0.66057	1.82948	0.0673277	0.129513	3.36296	-1.21477	0.700147	-1.73503	0.082736	0.241904	3.36296	0.590648	0.566872	1.04194	0.297438	0.454852	3.36296	1.11434	0.680497	1.63754	0.101517	NA	3.36296	-0.832686	0.762315	-1.09231	0.274696	NA	3.36296	0.496491	0.54279	0.914703	0.360348	0.730036
ENSMUST00000003512	440.688	0.181574	0.161159	1.12667	0.259881	0.477759	440.688	-0.118442	0.145152	-0.815988	0.414507	0.554997	440.688	0.00892696	0.15127	0.0590135	0.952941	0.981264	440.688	-0.0856616	0.150835	-0.567914	0.570093	0.71386	440.688	0.0961294	0.151232	0.635643	0.525009	0.716459	440.688	-0.0765176	0.161195	-0.47469	0.635008	0.936361	440.688	0.12891	0.144739	0.890637	0.373124	0.737192
ENSMUST00000003521	698.384	0.473313	0.128155	3.69327	0.000221386	0.00243042	698.384	0.493976	0.114984	4.29604	1.73876e-05	7.50744e-05	698.384	0.00266996	0.119794	0.0222879	0.982218	0.992726	698.384	0.0874021	0.119222	0.733102	0.463496	0.623371	698.384	0.411825	0.120282	3.42385	0.000617417	0.00921515	698.384	-0.0588175	0.127698	-0.460599	0.645086	0.936985	698.384	0.00525194	0.113875	0.04612	0.963215	0.989234
ENSMUST00000003529	423.227	0.063116	0.0823568	0.766373	0.443454	0.655618	423.227	0.327607	0.0732778	4.47076	7.79422e-06	3.53417e-05	423.227	0.171631	0.0771875	2.22356	0.0261778	0.104341	423.227	0.520081	0.0749392	6.94004	3.92001e-12	3.43417e-11	423.227	-0.00906129	0.0773912	-0.117084	0.906793	0.955	423.227	0.0994541	0.0821654	1.21041	0.226121	0.727795	423.227	0.183412	0.0706832	2.59485	0.00946322	0.106541
ENSMUST00000003536	65.0728	0.307524	0.155513	1.97748	0.0479876	0.15685	65.0728	0.295011	0.142081	2.07636	0.0378606	0.0796444	65.0728	0.234174	0.149054	1.57107	0.116166	0.303702	65.0728	0.339354	0.14407	2.35547	0.0184991	0.0468842	65.0728	-0.0102794	0.150705	-0.0682085	0.94562	0.974327	65.0728	-0.0836285	0.153914	-0.543347	0.586891	0.922055	65.0728	0.0340634	0.135023	0.252278	0.800826	0.944582
ENSMUST00000003554	0.0515955	0.729677	5.50894	0.132453	0.894626	NA	0.0515955	0.167955	4.92738	0.0340861	0.972809	NA	0.0515955	0.608919	5.16804	0.117824	0.906207	NA	0.0515955	-0.209808	5.16804	-0.0405971	0.967617	NA	0.0515955	-0.0245687	5.16776	-0.00475422	0.996207	NA	0.0515955	-0.145326	5.50916	-0.026379	0.978955	NA	0.0515955	-0.402331	4.92759	-0.0816487	0.934926	NA
ENSMUST00000003572	461.295	0.0640654	0.0635533	1.00806	0.313427	0.536284	461.295	0.176252	0.0571137	3.08599	0.00202874	0.0059338	461.295	0.103748	0.0604866	1.71522	0.0863054	0.249795	461.295	0.165489	0.058844	2.81234	0.00491823	0.0145894	461.295	-0.0696228	0.0601642	-1.15721	0.247185	0.459868	461.295	-0.0299406	0.0638586	-0.468857	0.639172	0.936361	461.295	-0.0803857	0.0557212	-1.44264	0.149122	0.500837
ENSMUST00000003574	40.1531	-0.127227	0.225222	-0.564896	0.572144	0.7567	40.1531	-0.214917	0.205216	-1.04727	0.294974	0.430083	40.1531	-0.227878	0.211508	-1.07739	0.281304	0.533556	40.1531	0.142891	0.201952	0.707553	0.479223	0.637191	40.1531	0.0567288	0.207257	0.273713	0.784305	0.885788	40.1531	-0.0439222	0.22914	-0.191683	0.847991	0.974681	40.1531	0.414537	0.199857	2.07417	0.0380633	0.252917
ENSMUST00000003621	144.227	-0.16221	0.0930856	-1.74259	0.0814053	0.225129	144.227	-0.361162	0.0867305	-4.16418	3.1247e-05	0.000129418	144.227	-0.159791	0.0875845	-1.82441	0.0680894	0.210379	144.227	-0.461175	0.0872686	-5.28454	1.26018e-07	7.52233e-07	144.227	0.00109227	0.0852646	0.0128104	0.989779	0.994533	144.227	0.00351184	0.0952152	0.0368832	0.970578	0.995692	144.227	-0.0989208	0.0887014	-1.11521	0.26476	0.644569
ENSMUST00000003622	471.28	-0.114661	0.0900588	-1.27318	0.202955	0.410628	471.28	-0.126411	0.0811008	-1.55869	0.119069	0.207666	471.28	-0.133026	0.0830423	-1.6019	0.109177	0.291995	471.28	-0.100327	0.0819795	-1.22381	0.221025	0.36568	471.28	0.22939	0.0829744	2.76459	0.00569946	0.0406136	471.28	0.211025	0.0901214	2.34157	0.019203	0.25904	471.28	0.255474	0.0800827	3.19013	0.00142209	0.0303852
ENSMUST00000003635	470.922	5.00676	0.170133	29.4286	2.36817e-190	1.43199e-187	470.922	3.64566	0.160923	22.6547	1.25356e-113	1.47785e-111	470.922	4.5849	0.162318	28.2465	1.57356e-175	6.40357e-173	470.922	3.72694	0.162843	22.8868	6.29529e-116	7.16578e-114	470.922	0.285758	0.191637	1.49114	0.135924	0.317002	470.922	-0.136095	0.136262	-0.998769	0.317906	0.807467	470.922	0.367039	0.125257	2.93029	0.00338648	0.0550899
ENSMUST00000003640	68.5867	3.43958	0.342263	10.0495	9.23173e-24	8.77711e-22	68.5867	2.28362	0.322142	7.08887	1.35216e-12	1.29076e-11	68.5867	4.10012	0.345765	11.8581	1.95321e-32	1.565e-30	68.5867	3.01708	0.348112	8.66699	4.43679e-18	5.72104e-17	68.5867	-0.305943	0.38506	-0.794533	0.426885	0.639717	68.5867	0.354597	0.297365	1.19247	0.233079	0.735162	68.5867	0.427523	0.276923	1.54384	0.122628	0.459382
ENSMUST00000003642	451.226	-0.113719	0.0975194	-1.16612	0.243567	0.459222	451.226	-0.392051	0.0885675	-4.42658	9.574e-06	4.28468e-05	451.226	-0.28095	0.0922623	-3.04512	0.00232586	0.0145204	451.226	-0.659088	0.0923694	-7.13535	9.65399e-13	8.79841e-12	451.226	-0.0418589	0.0910153	-0.459911	0.64558	0.80223	451.226	-0.20909	0.0986842	-2.11878	0.0341092	0.344776	451.226	-0.308896	0.0899585	-3.43376	0.000595266	0.0163737
ENSMUST00000003645	56.3325	-0.286317	0.154238	-1.85633	0.0634059	0.190293	56.3325	-0.365616	0.141269	-2.58809	0.00965111	0.0240476	56.3325	-0.32219	0.14232	-2.26385	0.0235835	0.0964671	56.3325	-0.324343	0.13734	-2.36161	0.0181959	0.0462106	56.3325	0.0955582	0.137461	0.695165	0.486952	0.688946	56.3325	0.0596846	0.158583	0.376361	0.706648	0.950908	56.3325	0.136831	0.141151	0.969396	0.332348	0.705667
ENSMUST00000003655	41.0044	0.178859	0.207422	0.862295	0.388525	0.605623	41.0044	-0.0330908	0.19204	-0.172312	0.863192	0.916854	41.0044	-0.185278	0.194563	-0.952278	0.340956	0.595354	41.0044	-0.0889226	0.188301	-0.472236	0.636759	0.767886	41.0044	0.225343	0.193534	1.16436	0.244278	0.456662	41.0044	-0.138795	0.208383	-0.666055	0.505376	0.901752	41.0044	0.169511	0.186765	0.907616	0.364081	0.732577
ENSMUST00000003659	1.78611	0.33834	0.972903	0.347763	0.728018	0.859221	1.78611	0.20715	0.901289	0.229838	0.818218	0.886891	1.78611	-0.0605764	0.839041	-0.0721972	0.942445	0.97758	1.78611	-0.344517	0.835167	-0.412512	0.679964	0.798549	1.78611	0.693206	0.884913	0.783361	0.433415	NA	1.78611	0.29429	0.931375	0.315974	0.752022	NA	1.78611	0.141539	0.852499	0.166029	0.868134	0.964035
ENSMUST00000003677	93.9558	-0.610522	0.139003	-4.39214	1.12243e-05	0.000192596	93.9558	-0.715654	0.126484	-5.65808	1.53078e-08	9.96667e-08	93.9558	-0.625264	0.129372	-4.83307	1.34446e-06	2.01071e-05	93.9558	-0.70691	0.126507	-5.58792	2.29811e-08	1.49214e-07	93.9558	0.0153964	0.122367	0.125822	0.899873	0.951773	93.9558	0.000653818	0.145208	0.00450263	0.996407	0.999437	93.9558	0.0241405	0.130493	0.184995	0.853233	0.960859
ENSMUST00000003681	0.977566	0.676963	1.08059	0.626478	0.531001	NA	0.977566	-0.401157	1.11264	-0.360545	0.71844	0.815814	0.977566	0.398086	1.0759	0.370003	0.711381	0.870591	0.977566	-1.17417	1.23026	-0.954405	0.339879	0.500687	0.977566	-0.0650868	1.1	-0.05917	0.952817	NA	0.977566	-0.343965	1.05604	-0.325711	0.744643	NA	0.977566	-0.838096	1.24158	-0.675025	0.49966	NA
ENSMUST00000003687	21.5408	0.0140767	0.319417	0.0440701	0.964849	0.983388	21.5408	-0.235853	0.294268	-0.801491	0.422848	0.562979	21.5408	-0.123467	0.295994	-0.417126	0.676586	0.852321	21.5408	-0.570439	0.298006	-1.91419	0.0555962	0.119341	21.5408	0.190645	0.295202	0.645811	0.518402	0.711572	21.5408	0.0531013	0.320149	0.165864	0.868264	0.977351	21.5408	-0.14394	0.29708	-0.484517	0.628019	0.881794
ENSMUST00000003705	76.013	0.0612763	0.147219	0.416225	0.677245	0.826394	76.013	0.400831	0.129668	3.09122	0.00199334	0.0058375	76.013	-0.0504381	0.134957	-0.373736	0.708601	0.868564	76.013	0.122166	0.129357	0.944412	0.344959	0.505958	76.013	0.209929	0.135737	1.54658	0.121964	0.297134	76.013	0.0982141	0.1465	0.670404	0.5026	0.901044	76.013	-0.0687369	0.122973	-0.558961	0.576188	0.85588
ENSMUST00000003717	364.565	0.0445321	0.118985	0.374266	0.708206	0.846521	364.565	0.0591777	0.106864	0.553767	0.579738	0.706116	364.565	0.121568	0.113908	1.06725	0.285857	0.539217	364.565	0.184259	0.112689	1.6351	0.102027	0.196969	364.565	-0.353519	0.112836	-3.13303	0.00173011	0.0181265	364.565	-0.276483	0.120002	-2.30399	0.021223	0.269183	364.565	-0.228438	0.106709	-2.14076	0.0322932	0.227986
ENSMUST00000003720	319.86	0.226899	0.0858227	2.64381	0.00819791	0.0428405	319.86	0.0789938	0.0785239	1.00598	0.314423	0.451541	319.86	0.0274887	0.0796975	0.344913	0.73016	0.880732	319.86	-0.0933893	0.0787326	-1.18616	0.23556	0.38403	319.86	0.225028	0.0803913	2.79916	0.00512353	0.037707	319.86	0.0256183	0.0851731	0.300779	0.763583	0.961061	319.86	0.0526452	0.076825	0.685261	0.493179	0.814394
ENSMUST00000003759	318.868	0.116809	0.0916616	1.27435	0.20254	0.410092	318.868	0.150478	0.0826879	1.81984	0.0687838	0.13184	318.868	0.00112735	0.0852982	0.0132166	0.989455	0.99609	318.868	0.0319128	0.0837634	0.380988	0.703212	0.815408	318.868	0.16314	0.0855411	1.90715	0.0565009	0.18019	318.868	0.0474584	0.0914349	0.51904	0.603733	0.9271	318.868	0.0445743	0.0808475	0.551338	0.581402	0.856751
ENSMUST00000003762	0.351817	0.00838747	2.58767	0.00324133	0.997414	NA	0.351817	1.1774	2.30843	0.510045	0.61002	0.730122	0.351817	0.128006	2.42747	0.0527323	0.957945	NA	0.351817	3.01982	2.32423	1.29928	0.193848	0.329705	0.351817	-0.0245134	2.42744	-0.0100984	0.991943	NA	0.351817	0.0951052	2.58769	0.0367529	0.970682	NA	0.351817	1.81791	2.19963	0.826458	0.408544	NA
ENSMUST00000003808	669.263	3.64815	0.237918	15.3337	4.55428e-53	7.73562e-51	669.263	2.7346	0.215377	12.6968	6.1588e-37	1.90715e-35	669.263	3.86021	0.223778	17.2502	1.11486e-66	1.6577e-64	669.263	2.79856	0.224136	12.486	8.90341e-36	2.36255e-34	669.263	0.259866	0.231996	1.12013	0.262658	0.477145	669.263	0.471926	0.229911	2.05264	0.0401071	0.371498	669.263	0.323828	0.206887	1.56524	0.117526	0.450045
ENSMUST00000003818	344.111	0.226369	0.0698062	3.24282	0.00118351	0.00968658	344.111	0.249064	0.0634616	3.92465	8.68558e-05	0.000333773	344.111	0.0442958	0.0645197	0.686547	0.492368	0.726872	344.111	0.0260878	0.0629303	0.414551	0.678471	0.79776	344.111	0.222413	0.0654688	3.39723	0.000680714	0.00979181	344.111	0.0403391	0.0689169	0.58533	0.558326	0.917887	344.111	-0.000563967	0.0608394	-0.00926978	0.992604	0.997359
ENSMUST00000003843	1714	0.0846689	0.120959	0.699983	0.483938	0.689066	1714	0.129016	0.108273	1.19158	0.233427	0.357361	1714	0.00205811	0.113618	0.0181143	0.985548	0.994298	1714	0.216775	0.113284	1.91355	0.0556778	0.119501	1714	-0.0389717	0.113507	-0.343342	0.731342	0.85202	1714	-0.121583	0.121063	-1.00429	0.315237	0.805119	1714	0.0487873	0.10804	0.451568	0.65158	0.891515
ENSMUST00000003850	410.717	1.59287	0.129948	12.2578	1.52654e-34	1.86103e-32	410.717	2.29837	0.116508	19.7271	1.26087e-86	1.06177e-84	410.717	2.01592	0.123231	16.3589	3.7557e-60	5.09457e-58	410.717	2.24971	0.122257	18.4014	1.28057e-75	8.59178e-74	410.717	-0.00255175	0.130903	-0.0194934	0.984447	0.992531	410.717	0.420499	0.122216	3.44063	0.000580357	0.0263285	410.717	-0.051217	0.106702	-0.48	0.631228	0.882723
ENSMUST00000003857	206.317	-0.28608	0.0952334	-3.00399	0.00266464	0.0182682	206.317	-0.574679	0.0883384	-6.50542	7.7475e-11	6.37163e-10	206.317	-0.246684	0.0887848	-2.77845	0.0054619	0.0295842	206.317	-0.487027	0.0881233	-5.52665	3.264e-08	2.08565e-07	206.317	0.0147715	0.086681	0.170412	0.864686	0.931845	206.317	0.0541675	0.0971522	0.557553	0.577149	0.919975	206.317	0.102423	0.0897541	1.14115	0.253806	0.631877
ENSMUST00000003860	173.098	-0.0797738	0.114392	-0.697375	0.485568	0.690023	173.098	-0.506039	0.106617	-4.74634	2.07129e-06	1.02509e-05	173.098	-0.0679074	0.107613	-0.631034	0.528018	0.753671	173.098	-0.367268	0.107342	-3.42146	0.000622861	0.0022175	173.098	-0.0136758	0.106442	-0.128481	0.897768	0.950279	173.098	-0.00180942	0.115482	-0.0156684	0.987499	0.998744	173.098	0.125096	0.107516	1.16351	0.244622	0.621914
ENSMUST00000003870	373.219	0.13835	0.108678	1.27303	0.203009	0.410628	373.219	-0.075761	0.0986577	-0.767918	0.442536	0.58195	373.219	0.177095	0.1014	1.7465	0.0807236	0.237805	373.219	0.04159	0.100806	0.412574	0.679919	0.798549	373.219	0.0996875	0.101899	0.978293	0.32793	0.545712	373.219	0.138433	0.10821	1.2793	0.200791	0.699982	373.219	0.217038	0.097528	2.2254	0.0260546	0.201301
ENSMUST00000003876	298.253	-0.277585	0.110769	-2.50597	0.0122115	0.0578687	298.253	-0.460252	0.100449	-4.58196	4.60636e-06	2.16975e-05	298.253	-0.242019	0.104093	-2.32503	0.0200701	0.0849847	298.253	-0.383454	0.103274	-3.71296	0.000204848	0.000792921	298.253	-0.0544667	0.10253	-0.531228	0.595261	0.76728	298.253	-0.0189007	0.112217	-0.168429	0.866246	0.977351	298.253	0.0223314	0.101208	0.220647	0.825367	0.953339
ENSMUST00000003906	244.083	-0.324827	0.0884872	-3.67089	0.000241704	0.00260988	244.083	-0.0794791	0.0781809	-1.0166	0.309342	0.445873	244.083	-0.345635	0.0844775	-4.09145	4.28691e-05	0.000455036	244.083	-0.0757147	0.080684	-0.938411	0.348033	0.508839	244.083	-0.107596	0.0809402	-1.32933	0.183739	0.38267	244.083	-0.128404	0.091734	-1.39975	0.161589	0.654919	244.083	-0.103832	0.0779156	-1.33262	0.182656	0.549337
ENSMUST00000003907	112.101	0.130874	0.107306	1.21963	0.222604	0.434768	112.101	0.0785175	0.098668	0.795775	0.426163	0.566467	112.101	0.00145713	0.0982747	0.0148271	0.98817	0.995379	112.101	-0.199006	0.0969048	-2.05362	0.0400126	0.0906655	112.101	0.215667	0.0996367	2.16454	0.0304231	0.121649	112.101	0.0862507	0.106042	0.81336	0.416012	0.860117	112.101	-0.0618557	0.0959086	-0.644944	0.518963	0.828499
ENSMUST00000003908	433.309	-0.130483	0.0820889	-1.58954	0.111939	0.278834	433.309	0.0597059	0.0731922	0.815741	0.414649	0.555051	433.309	0.062904	0.0780003	0.806458	0.419979	0.66892	433.309	0.175446	0.0764163	2.29593	0.0216799	0.0537519	433.309	-0.205871	0.0770486	-2.67197	0.00754082	0.0491974	433.309	-0.0124837	0.0829828	-0.150437	0.88042	0.981312	433.309	-0.0901306	0.0725263	-1.24273	0.213968	0.585823
ENSMUST00000003910	1622.61	-0.0928855	0.0625879	-1.48408	0.137788	0.320009	1622.61	-0.0984571	0.0561818	-1.75247	0.0796924	0.148893	1622.61	-0.0984441	0.0589565	-1.66978	0.0949638	0.265796	1622.61	-0.116973	0.0585376	-1.99825	0.0456894	0.101317	1622.61	-0.0790023	0.0585699	-1.34886	0.177383	0.373977	1622.61	-0.084561	0.0629498	-1.34331	0.179173	0.676599	1622.61	-0.0975181	0.0561481	-1.7368	0.0824225	0.380338
ENSMUST00000003912	6952.19	-0.0262336	0.102999	-0.254698	0.798957	0.899703	6952.19	0.198134	0.0921089	2.15108	0.0314696	0.0680831	6952.19	-0.114974	0.0966208	-1.18995	0.234064	0.479327	6952.19	0.0619372	0.096528	0.641651	0.5211	0.673724	6952.19	0.0548642	0.0965836	0.568049	0.570001	0.749067	6952.19	-0.0338766	0.103034	-0.328791	0.742314	0.956517	6952.19	-0.0813325	0.0920506	-0.883563	0.376932	0.740972
ENSMUST00000003947	64.223	0.302894	0.196543	1.54111	0.123291	0.297302	64.223	0.420215	0.176891	2.37556	0.0175222	0.0408249	64.223	-0.251447	0.18073	-1.39128	0.16414	0.38112	64.223	-0.393481	0.178629	-2.20278	0.0276102	0.0659377	64.223	0.487194	0.18219	2.6741	0.00749309	0.0490171	64.223	-0.0671469	0.195191	-0.344007	0.730841	0.952535	64.223	-0.326502	0.173221	-1.88489	0.0594448	0.322054
ENSMUST00000003964	178.212	-0.1718	0.106837	-1.60806	0.107821	0.271792	178.212	-0.172722	0.0965077	-1.78972	0.0734992	0.139405	178.212	0.00362225	0.100842	0.0359201	0.971346	0.988232	178.212	-0.181886	0.0998128	-1.82227	0.0684146	0.142071	178.212	-0.122463	0.0993629	-1.23248	0.21777	0.426554	178.212	0.0529595	0.108213	0.489398	0.62456	0.9328	178.212	-0.131627	0.0969709	-1.35738	0.174659	0.539613
ENSMUST00000003971	0.63583	1.55197	1.61823	0.959055	0.337531	NA	0.63583	0.194461	1.57985	0.123088	0.902037	0.940266	0.63583	-1.43205	1.47958	-0.967873	0.333108	NA	0.63583	-1.28799	1.43558	-0.897195	0.369615	0.530708	0.63583	1.96252	1.49622	1.31165	0.18964	NA	0.63583	-1.0215	1.60285	-0.637302	0.523928	NA	0.63583	0.48006	1.52254	0.315303	0.752532	NA
ENSMUST00000004036	0.470046	-0.74728	1.84778	-0.404421	0.685903	NA	0.470046	-0.828114	1.65074	-0.501662	0.615906	0.735295	0.470046	0.125534	1.60588	0.0781717	0.937691	NA	0.470046	-0.670501	1.65046	-0.406251	0.684558	0.801961	0.470046	0.456614	1.6589	0.27525	0.783124	NA	0.470046	1.32943	1.80033	0.738437	0.460249	NA	0.470046	0.614227	1.64225	0.374015	0.708393	NA
ENSMUST00000004051	0.41468	0.729723	2.09754	0.347894	0.72792	NA	0.41468	1.16762	1.86861	0.62486	0.532063	0.665079	0.41468	0.235977	1.90678	0.123756	0.901508	NA	0.41468	0.454488	1.85863	0.244528	0.806822	0.886865	0.41468	1.59067	1.93842	0.820601	0.411874	NA	0.41468	1.09692	2.06834	0.530339	0.595877	NA	0.41468	0.877537	1.7857	0.491424	0.623127	NA
ENSMUST00000004057	71.1584	0.412664	0.152945	2.69812	0.00697319	0.0378228	71.1584	0.601679	0.137512	4.37547	1.21172e-05	5.35253e-05	71.1584	0.0654924	0.14933	0.438575	0.660969	0.843475	71.1584	0.213148	0.143771	1.48255	0.138194	0.25131	71.1584	0.0138945	0.149044	0.0932242	0.925725	0.965301	71.1584	-0.333277	0.153224	-2.1751	0.0296225	0.31765	71.1584	-0.374637	0.131778	-2.84293	0.00447011	0.0653742
ENSMUST00000004072	3524.5	0.116796	0.103957	1.12351	0.261222	0.479641	3524.5	0.269119	0.0929902	2.89405	0.00380303	0.010451	3524.5	0.00728331	0.0975253	0.0746813	0.940468	0.976592	3524.5	0.115427	0.0973717	1.18543	0.235847	0.384422	3524.5	0.0741831	0.0975073	0.760795	0.44678	0.655678	3524.5	-0.0353301	0.103974	-0.339798	0.734009	0.953387	3524.5	-0.0795082	0.0928479	-0.856327	0.391817	0.75344
ENSMUST00000004120	123.546	0.27596	0.120969	2.28125	0.0225335	0.0912815	123.546	0.41428	0.108906	3.80403	0.000142359	0.000527415	123.546	0.0938601	0.114122	0.822453	0.410819	0.661245	123.546	0.275351	0.110003	2.50311	0.0123107	0.0328094	123.546	0.112386	0.115108	0.976353	0.32889	0.546677	123.546	-0.0697134	0.120031	-0.580798	0.561377	0.918655	123.546	-0.0265432	0.103495	-0.256468	0.79759	0.944082
ENSMUST00000004134	6.61874	-0.198891	0.499881	-0.397876	0.690721	0.835987	6.61874	-0.113202	0.448995	-0.252123	0.800946	0.874255	6.61874	-0.372087	0.454706	-0.818303	0.413184	0.66336	6.61874	0.294358	0.417271	0.705437	0.480538	0.638333	6.61874	0.251037	0.444495	0.564768	0.572231	NA	6.61874	0.0778403	0.508982	0.152933	0.878451	0.980706	6.61874	0.658597	0.422061	1.56043	0.118658	0.451451
ENSMUST00000004137	0.423335	0.547879	1.98109	0.276555	0.782122	NA	0.423335	0.256991	1.81243	0.141794	0.887243	0.931834	0.423335	-0.965691	1.91236	-0.504972	0.613578	NA	0.423335	-1.30352	1.91236	-0.681629	0.495473	0.651142	0.423335	0.0947788	1.90527	0.0497456	0.960325	NA	0.423335	-1.41879	1.98791	-0.713711	0.475406	NA	0.423335	-1.46573	1.81988	-0.805402	0.420588	NA
ENSMUST00000004140	531.709	-0.212407	0.111746	-1.9008	0.0573285	0.17731	531.709	-0.175224	0.100174	-1.74919	0.0802583	0.149747	531.709	-0.202852	0.103283	-1.96405	0.0495239	0.166378	531.709	-0.259466	0.102692	-2.52664	0.0115158	0.0309658	531.709	0.305251	0.103237	2.9568	0.00310851	0.0269392	531.709	0.314806	0.111788	2.81609	0.00486125	0.117646	531.709	0.221009	0.0996122	2.21869	0.0265076	0.203823
ENSMUST00000004143	559.055	0.140339	0.0590912	2.37495	0.0175511	0.0759577	559.055	-0.161056	0.0549032	-2.93345	0.00335214	0.00931276	559.055	0.154098	0.0555817	2.77246	0.00556346	0.03005	559.055	-0.0534582	0.0551103	-0.970023	0.332035	0.492332	559.055	0.0203994	0.0558325	0.365368	0.714837	0.842486	559.055	0.0341584	0.0588544	0.580389	0.561652	0.918655	559.055	0.127997	0.0541686	2.36294	0.0181307	0.160943
ENSMUST00000004145	395.123	-0.0984333	0.123845	-0.794812	0.426723	0.640338	395.123	1.67853	0.105058	15.9771	1.84474e-57	9.63526e-56	395.123	0.147358	0.116007	1.27025	0.203994	0.440316	395.123	1.9789	0.110135	17.9679	3.47891e-72	2.16677e-70	395.123	-0.0904057	0.115713	-0.781296	0.434628	0.645432	395.123	0.155386	0.12412	1.2519	0.210606	0.711392	395.123	0.209959	0.0988823	2.12333	0.0337266	0.233775
ENSMUST00000004156	909.58	-0.268646	0.115013	-2.3358	0.0195018	0.0821697	909.58	-0.422362	0.10325	-4.09068	4.3011e-05	0.000174562	909.58	-0.171352	0.108417	-1.58048	0.113997	0.300366	909.58	-0.228536	0.108037	-2.11535	0.0343998	0.0795863	909.58	-0.267669	0.107741	-2.48437	0.012978	0.0695619	909.58	-0.170374	0.115647	-1.47323	0.140688	0.629842	909.58	-0.0738431	0.103559	-0.713057	0.475811	0.805155
ENSMUST00000004200	332.75	0.219077	0.0762963	2.87139	0.00408665	0.0252257	332.75	0.419611	0.0682795	6.14549	7.97189e-10	5.9456e-09	332.75	-0.0170529	0.0708183	-0.240798	0.809712	0.920148	332.75	0.184326	0.0682514	2.70069	0.0069195	0.0198172	332.75	0.228595	0.0714374	3.19993	0.00137461	0.0155933	332.75	-0.00753506	0.0757169	-0.0995163	0.920728	0.987681	332.75	-0.00669008	0.0649387	-0.103021	0.917946	0.975843
ENSMUST00000004201	0.0518759	-0.472481	5.50894	-0.0857663	0.931652	NA	0.0518759	-0.312873	4.92738	-0.0634968	0.949371	NA	0.0518759	0.127981	5.16804	0.0247639	0.980243	NA	0.0518759	0.271048	5.16804	0.0524469	0.958173	NA	0.0518759	-0.505383	5.16776	-0.0977954	0.922095	NA	0.0518759	0.0950791	5.50916	0.0172584	0.98623	NA	0.0518759	0.0785378	4.92759	0.0159384	0.987284	NA
ENSMUST00000004202	1015.05	-0.183378	0.101596	-1.80497	0.0710788	0.204901	1015.05	-0.337244	0.0912583	-3.69549	0.000219461	0.000784705	1015.05	0.0706727	0.0959378	0.736651	0.461334	0.702521	1015.05	-0.164601	0.0957912	-1.71833	0.0857365	0.171069	1015.05	-0.367688	0.0954413	-3.85251	0.000116915	0.0029092	1015.05	-0.113637	0.102063	-1.1134	0.265535	0.766866	1015.05	-0.195045	0.0916242	-2.12875	0.0332752	0.232392
ENSMUST00000004203	137.354	-0.643215	0.204987	-3.13784	0.00170198	0.0128132	137.354	0.00886187	0.180092	0.0492075	0.960754	0.974938	137.354	-0.427532	0.195272	-2.18941	0.0285667	0.111134	137.354	0.235067	0.190052	1.23686	0.216141	0.359219	137.354	-0.434113	0.190144	-2.28308	0.0224257	0.100028	137.354	-0.21843	0.209753	-1.04137	0.297703	0.795432	137.354	-0.207908	0.179995	-1.15507	0.24806	0.625165
ENSMUST00000004206	227.199	0.037358	0.0876252	0.426339	0.669861	0.821472	227.199	0.136112	0.0788345	1.72655	0.0842482	0.15597	227.199	0.0879708	0.0836285	1.05192	0.292834	0.546445	227.199	0.258438	0.0806083	3.2061	0.00134546	0.00449441	227.199	-0.0866214	0.0829442	-1.04433	0.296331	0.513307	227.199	-0.0360086	0.0882733	-0.407922	0.683331	0.946319	227.199	0.0357051	0.076373	0.467509	0.640136	0.886166
ENSMUST00000004208	2620.9	0.0175326	0.0844149	0.207696	0.835466	0.918811	2620.9	-0.226052	0.0757579	-2.98388	0.00284619	0.00804391	2620.9	-0.0977004	0.0793702	-1.23095	0.218343	0.459367	2620.9	-0.448664	0.0793717	-5.6527	1.57951e-08	1.03864e-07	2620.9	-0.0779738	0.079198	-0.984543	0.324848	0.543189	2620.9	-0.193207	0.0845766	-2.2844	0.0223479	0.27613	2620.9	-0.300585	0.0759395	-3.95822	7.55095e-05	0.00391351
ENSMUST00000004281	2096.39	0.587094	0.0763479	7.68972	1.47463e-14	8.54098e-13	2096.39	1.97054	0.0673143	29.2737	2.24314e-188	4.9364e-186	2096.39	0.957923	0.0713899	13.4182	4.73099e-41	4.65987e-39	2096.39	2.15216	0.0703796	30.5793	2.30944e-205	6.46057e-203	2096.39	0.0328377	0.0726358	0.452087	0.651207	0.805453	2096.39	0.403667	0.0751636	5.37052	7.85114e-08	1.56824e-05	2096.39	0.214458	0.0648733	3.3058	0.00094705	0.0229702
ENSMUST00000004294	15.6598	-1.43706	0.33713	-4.26264	2.02027e-05	0.00031771	15.6598	-1.69084	0.312738	-5.40658	6.42392e-08	3.88376e-07	15.6598	-1.02826	0.292076	-3.52052	0.000430695	0.00339809	15.6598	-1.66656	0.30288	-5.50238	3.74709e-08	2.3732e-07	15.6598	0.0312699	0.265587	0.117739	0.906275	0.954617	15.6598	0.44007	0.358369	1.22798	0.219454	0.720373	15.6598	0.0555566	0.344971	0.161047	0.872056	0.964747
ENSMUST00000004327	1866.05	-0.00253434	0.0475211	-0.0533309	0.957468	0.981491	1866.05	0.0209343	0.042708	0.490174	0.624011	0.741117	1866.05	-0.0984248	0.0448179	-2.1961	0.0280847	0.109866	1866.05	-0.121536	0.0443485	-2.74048	0.00613497	0.0178051	1866.05	-0.00869916	0.044478	-0.195584	0.844936	0.92236	1866.05	-0.10459	0.0478394	-2.18626	0.0287963	0.314769	1866.05	-0.15117	0.0425732	-3.55082	0.000384033	0.0118178
ENSMUST00000004343	77.6983	-0.0583384	0.125176	-0.466052	0.641179	0.802824	77.6983	-0.282181	0.117396	-2.40366	0.0162318	0.0382012	77.6983	-0.066426	0.117011	-0.567689	0.570246	0.782665	77.6983	-0.256268	0.115184	-2.22486	0.0260903	0.0629195	77.6983	0.0483094	0.115569	0.418014	0.675937	0.821023	77.6983	0.0402217	0.126509	0.317937	0.750533	0.957952	77.6983	0.0742221	0.117017	0.634286	0.525894	0.833385
ENSMUST00000004377	1832.81	-0.029561	0.0700191	-0.422184	0.67289	0.823584	1832.81	-0.0764557	0.0628574	-1.21634	0.223857	0.34566	1832.81	-0.0871119	0.0655314	-1.32932	0.183744	0.411322	1832.81	-0.0911366	0.065203	-1.39774	0.162192	0.285616	1832.81	0.109215	0.0654254	1.66931	0.0950565	0.252624	1832.81	0.0516641	0.0701182	0.736815	0.461235	0.885783	1832.81	0.0945342	0.0626259	1.50951	0.131169	0.474529
ENSMUST00000004381	462.882	-0.0999688	0.0666593	-1.4997	0.133693	0.313	462.882	-0.00557193	0.0598324	-0.0931256	0.925804	0.955066	462.882	-0.120173	0.0622321	-1.93104	0.0534778	0.176141	462.882	0.0223675	0.0603078	0.370889	0.71072	0.820597	462.882	0.0582974	0.06149	0.94808	0.343089	0.56018	462.882	0.0380934	0.0673445	0.565649	0.571632	0.919975	462.882	0.0862368	0.0586169	1.47119	0.141239	0.489577
ENSMUST00000004389	1083.49	-0.037577	0.0787296	-0.477292	0.633154	0.79696	1083.49	-0.141521	0.0708537	-1.99737	0.045785	0.0937252	1083.49	0.000826347	0.0739472	0.0111748	0.991084	0.996256	1083.49	-0.0525328	0.0735228	-0.71451	0.474912	0.633715	1083.49	-0.033912	0.0737111	-0.460066	0.645469	0.802173	1083.49	0.00449138	0.0789507	0.0568884	0.954634	0.992868	1083.49	0.0550764	0.0706579	0.77948	0.435697	0.782272
ENSMUST00000004392	3558	0.204476	0.050861	4.02029	5.81272e-05	0.000790206	3558	0.210184	0.0456364	4.60561	4.11251e-06	1.95049e-05	3558	0.20872	0.0477818	4.36819	1.25281e-05	0.000152667	3558	0.250597	0.0475303	5.27236	1.34677e-07	8.01314e-07	3558	-0.0015188	0.0478442	-0.0317446	0.974676	0.989168	3558	0.00272506	0.0508023	0.0536404	0.957222	0.993443	3558	0.0388945	0.0453072	0.858461	0.390638	0.752845
ENSMUST00000004396	518.794	0.48078	0.155091	3.09998	0.00193532	0.0142227	518.794	0.561325	0.139025	4.0376	5.40018e-05	0.000215394	518.794	0.0442168	0.144752	0.305465	0.760012	0.894683	518.794	0.114338	0.14415	0.793185	0.42767	0.588273	518.794	0.4641	0.145476	3.19023	0.00142161	0.0159504	518.794	0.0275369	0.154413	0.178333	0.858461	0.974681	518.794	0.0171124	0.137637	0.124329	0.901054	0.971524
ENSMUST00000004428	743.362	-0.106524	0.130365	-0.817119	0.413861	0.62884	743.362	0.112555	0.116474	0.96635	0.333869	0.472518	743.362	0.214223	0.122977	1.74198	0.0815126	0.239368	743.362	0.431675	0.122264	3.53068	0.000414488	0.00152228	743.362	-0.362088	0.122598	-2.95346	0.00314229	0.0271014	743.362	-0.0413411	0.130722	-0.316252	0.751811	0.957952	743.362	-0.0429673	0.116123	-0.370017	0.71137	0.916236
ENSMUST00000004470	310.053	-0.204503	0.142627	-1.43383	0.151621	0.339968	310.053	-0.0796556	0.127545	-0.624532	0.532278	0.665197	310.053	0.340772	0.137665	2.47537	0.0133098	0.0617529	310.053	0.432603	0.136355	3.17262	0.00151071	0.00498487	310.053	-0.823718	0.135948	-6.05907	1.36909e-09	5.45074e-07	310.053	-0.278443	0.144265	-1.93008	0.053597	0.42885	310.053	-0.311459	0.127979	-2.43368	0.0149462	0.141944
ENSMUST00000004473	13.2768	0.636684	0.350919	1.81433	0.0696263	0.201791	13.2768	1.00005	0.313151	3.19352	0.0014055	0.00425959	13.2768	0.374462	0.3087	1.21303	0.225118	0.467548	13.2768	0.873398	0.28918	3.02025	0.00252562	0.00796892	13.2768	0.481499	0.337358	1.42726	0.153504	0.342945	13.2768	0.219277	0.323464	0.677901	0.497835	0.899777	13.2768	0.354843	0.260535	1.36198	0.173205	0.537477
ENSMUST00000004497	501.586	-0.178363	0.0919301	-1.9402	0.0523551	0.166376	501.586	-0.122895	0.0824266	-1.49096	0.135972	0.231268	501.586	0.0748193	0.0876604	0.853514	0.393374	0.645495	501.586	0.0293292	0.0868169	0.337828	0.735493	0.838524	501.586	-0.354862	0.0865706	-4.09911	4.1475e-05	0.00139842	501.586	-0.10168	0.092957	-1.09384	0.274026	0.775883	501.586	-0.202638	0.0826853	-2.45072	0.0142572	0.138331
ENSMUST00000004507	193.086	-0.149055	0.0830442	-1.79489	0.0726709	0.208417	193.086	0.158383	0.0727996	2.17561	0.0295845	0.0645293	193.086	-0.113391	0.079288	-1.43012	0.152684	0.363513	193.086	0.0844731	0.0750891	1.12497	0.260601	0.413857	193.086	-0.0756622	0.0768844	-0.984103	0.325065	0.543404	193.086	-0.0399979	0.0852743	-0.46905	0.639034	0.936361	193.086	-0.149572	0.0709009	-2.1096	0.0348929	0.239166
ENSMUST00000004508	537.209	0.044188	0.0729383	0.605827	0.544629	0.735922	537.209	0.0290715	0.0659025	0.441129	0.65912	0.769851	537.209	-0.127954	0.0674874	-1.89596	0.0579649	0.186977	537.209	-0.196172	0.0666171	-2.94478	0.00323188	0.00997611	537.209	0.243274	0.0674923	3.60446	0.000312797	0.00583163	537.209	0.0711321	0.0729337	0.975297	0.329413	0.814604	537.209	0.0180296	0.0650059	0.277354	0.781508	0.939058
ENSMUST00000004554	2216.21	0.340645	0.129512	2.63023	0.00853275	0.0440839	2216.21	0.446931	0.115895	3.85634	0.000115097	0.000434014	2216.21	-0.030499	0.121394	-0.251241	0.801628	0.916485	2216.21	0.0824558	0.1212	0.680329	0.496296	0.6518	2216.21	0.321187	0.121478	2.64399	0.00819358	0.0518577	2216.21	-0.0499574	0.129432	-0.385973	0.699517	0.949764	2216.21	-0.0432889	0.115603	-0.37446	0.708062	0.915469
ENSMUST00000004565	1163.52	0.301917	0.0752897	4.01007	6.0701e-05	0.000822237	1163.52	0.690609	0.0670835	10.2948	7.44081e-25	1.45683e-23	1163.52	0.205281	0.0705357	2.91032	0.00361063	0.0209389	1163.52	0.603028	0.0695644	8.66864	4.37319e-18	5.64785e-17	1163.52	0.123814	0.0709043	1.74621	0.0807746	0.227972	1163.52	0.0271783	0.0749427	0.362655	0.716863	0.951303	1163.52	0.0362332	0.0656657	0.551783	0.581097	0.856751
ENSMUST00000004574	827.121	0.07964	0.062845	1.26724	0.205068	0.413091	827.121	0.127564	0.0565385	2.25623	0.0240562	0.0539027	827.121	0.0124511	0.0591989	0.210326	0.833413	0.932082	827.121	0.118054	0.0581491	2.03019	0.0423367	0.0951481	827.121	0.0200662	0.0589807	0.340216	0.733694	0.853574	827.121	-0.0471227	0.0630498	-0.747389	0.454829	0.881862	827.121	0.0105563	0.0556703	0.189622	0.849605	0.960538
ENSMUST00000004576	143.865	0.146692	0.127018	1.15489	0.248134	0.464914	143.865	-0.331855	0.118793	-2.79357	0.00521302	0.0138597	143.865	-0.0729961	0.118151	-0.617821	0.536694	0.760509	143.865	-0.643973	0.119783	-5.37616	7.60891e-08	4.65648e-07	143.865	0.219002	0.118379	1.85001	0.064312	0.196491	143.865	-0.000685723	0.126805	-0.00540769	0.995685	0.999437	143.865	-0.0931156	0.120192	-0.774724	0.438503	0.784147
ENSMUST00000004587	1.1943	-2.44753	1.3955	-1.75388	0.0794516	0.221559	1.1943	-0.142864	1.01314	-0.14101	0.887862	0.93208	1.1943	0.110339	1.14894	0.096035	0.923493	0.968787	1.1943	0.591851	1.08666	0.544653	0.585992	0.726275	1.1943	-0.639683	1.09806	-0.582559	0.56019	NA	1.1943	1.91819	1.43588	1.3359	0.181583	NA	1.1943	0.0950316	1.00078	0.0949577	0.924348	NA
ENSMUST00000004614	280	0.0363971	0.104023	0.349895	0.726417	0.858245	280	-0.686521	0.0979367	-7.00984	2.38597e-12	2.22993e-11	280	-0.0463531	0.0963009	-0.481336	0.630278	0.824029	280	-0.80658	0.0981621	-8.21682	2.08977e-16	2.43413e-15	280	0.218519	0.096521	2.26395	0.0235769	0.103296	280	0.135769	0.103819	1.30775	0.190958	0.692197	280	0.0984599	0.0995545	0.989005	0.322661	0.699035
ENSMUST00000004622	1662.33	0.244744	0.0535451	4.5708	4.85863e-06	9.17137e-05	1662.33	0.329222	0.0480834	6.84691	7.54629e-12	6.80238e-11	1662.33	0.376656	0.0500782	7.52136	5.42095e-14	1.92712e-12	1662.33	0.39511	0.0496262	7.96172	1.69662e-15	1.85817e-14	1662.33	0.0396324	0.0505352	0.784253	0.432892	0.644481	1662.33	0.171545	0.0531141	3.22974	0.00123903	0.0465785	1662.33	0.10552	0.0471271	2.23905	0.0251526	0.198467
ENSMUST00000004646	4892.47	-0.168658	0.0531368	-3.17404	0.00150332	0.0116363	4892.47	-0.278863	0.0476623	-5.85081	4.89171e-09	3.37815e-08	4892.47	-0.052277	0.0499143	-1.04734	0.294945	0.548464	4892.47	-0.299904	0.0498629	-6.01457	1.80369e-09	1.28707e-08	4892.47	-0.128666	0.049768	-2.58532	0.00972876	0.0576163	4892.47	-0.0122849	0.0532739	-0.230598	0.817627	0.96961	4892.47	-0.149707	0.0477615	-3.13447	0.00172167	0.0345528
ENSMUST00000004673	0.252547	0.00837847	3.84067	0.00218151	0.998259	NA	0.252547	0.167979	3.43522	0.048899	0.961	0.975034	0.252547	1.06505	3.56787	0.298511	0.765313	NA	0.252547	-0.891853	3.60215	-0.247589	0.804453	0.88548	0.252547	1.1384	3.60206	0.316042	0.751971	NA	0.252547	2.19507	3.80862	0.576344	0.564383	NA	0.252547	0.0785693	3.43529	0.0228712	0.981753	NA
ENSMUST00000004681	147.114	-0.508279	0.146727	-3.4641	0.000532007	0.00503907	147.114	-0.854194	0.134585	-6.3469	2.19698e-10	1.73002e-09	147.114	-0.283469	0.137374	-2.06349	0.0390662	0.139584	147.114	-0.644241	0.137481	-4.68605	2.78526e-06	1.42456e-05	147.114	-0.140615	0.134463	-1.04575	0.295676	0.51275	147.114	0.0841952	0.149399	0.563559	0.573054	0.919975	147.114	0.0693384	0.137599	0.503915	0.614321	0.874719
ENSMUST00000004683	386.037	-0.528458	0.114348	-4.6215	3.80973e-06	7.35525e-05	386.037	-0.531294	0.102579	-5.17935	2.22665e-07	1.25601e-06	386.037	-0.302559	0.105466	-2.86879	0.00412042	0.0233657	386.037	-0.429418	0.104828	-4.09642	4.1959e-05	0.000182726	386.037	0.109825	0.104579	1.05016	0.293645	0.510469	386.037	0.335724	0.115159	2.91531	0.00355331	0.0956819	386.037	0.211701	0.102833	2.0587	0.0395233	0.257504
ENSMUST00000004686	18.4441	-0.405303	0.247801	-1.6356	0.101924	0.261463	18.4441	-0.908593	0.241568	-3.76123	0.000169077	0.000616301	18.4441	-0.547316	0.233416	-2.34481	0.019037	0.0817516	18.4441	-1.24225	0.245518	-5.05969	4.19934e-07	2.3599e-06	18.4441	0.049043	0.218239	0.224722	0.822196	0.909426	18.4441	-0.0929698	0.261267	-0.355842	0.721959	0.951303	18.4441	-0.284611	0.26647	-1.06808	0.285484	0.663376
ENSMUST00000004729	374.895	0.31271	0.096951	3.22545	0.00125777	0.0101732	374.895	0.382371	0.087271	4.38143	1.17905e-05	5.21442e-05	374.895	-0.0694126	0.091086	-0.762056	0.446027	0.690022	374.895	0.176641	0.0891122	1.98223	0.0474532	0.104582	374.895	0.218948	0.0912232	2.40014	0.0163888	0.0813968	374.895	-0.163175	0.096822	-1.6853	0.0919298	0.540315	374.895	0.0132181	0.0850619	0.155394	0.876511	0.964965
ENSMUST00000004756	91.412	-0.145022	0.123072	-1.17835	0.238657	0.452915	91.412	-0.028365	0.110283	-0.257202	0.797023	0.871818	91.412	-0.0336791	0.115579	-0.291396	0.770749	0.900107	91.412	0.0155138	0.111401	0.139261	0.889244	0.937609	91.412	-0.0420801	0.113582	-0.370482	0.711023	0.840802	91.412	0.0692632	0.124917	0.554472	0.579256	0.919975	91.412	0.00179868	0.108036	0.0166489	0.986717	0.995011
ENSMUST00000004774	0.228915	-0.47248	3.85228	-0.122649	0.902385	NA	0.228915	0.706611	3.44155	0.205318	0.837324	0.900445	0.228915	2.13137	3.58397	0.594695	0.552048	NA	0.228915	-0.209829	3.61382	-0.058063	0.953698	0.974137	0.228915	-0.505398	3.61373	-0.139855	0.888774	NA	0.228915	2.09845	3.82436	0.548706	0.583207	NA	0.228915	-1.42184	3.44162	-0.41313	0.679511	NA
ENSMUST00000004784	287.392	-0.106601	0.107311	-0.993381	0.320524	0.543385	287.392	-0.255616	0.0972862	-2.62747	0.00860233	0.0216666	287.392	-0.0757703	0.102534	-0.73898	0.459919	0.701469	287.392	-0.0635167	0.101046	-0.62859	0.529618	0.680419	287.392	-0.215855	0.100855	-2.14025	0.0323348	0.126721	287.392	-0.185025	0.10889	-1.69919	0.0892839	0.532217	287.392	-0.0237558	0.0974843	-0.243688	0.807472	0.947127
ENSMUST00000004829	41.8048	0.127363	0.226637	0.561971	0.574135	0.758082	41.8048	0.0555463	0.206688	0.268745	0.788126	0.864929	41.8048	0.238761	0.204846	1.16556	0.243791	0.490819	41.8048	-0.154801	0.205485	-0.753346	0.451242	0.611173	41.8048	0.25464	0.210118	1.21189	0.225555	0.434896	41.8048	0.366037	0.221758	1.65062	0.0988168	0.551926	41.8048	0.0442927	0.201976	0.219297	0.826419	0.953898
ENSMUST00000004868	6.26184	-0.664485	0.450773	-1.4741	0.140455	0.32419	6.26184	-0.775363	0.413795	-1.87379	0.0609599	0.119296	6.26184	0.492109	0.399107	1.23302	0.217567	0.458527	6.26184	-0.329877	0.419848	-0.785705	0.43204	0.592327	6.26184	-0.364006	0.400299	-0.909336	0.363173	NA	6.26184	0.792587	0.449715	1.76242	0.0779983	0.505742	6.26184	0.08148	0.432735	0.188291	0.850649	0.960548
ENSMUST00000004910	225.642	-0.0616204	0.0841891	-0.731928	0.464212	0.673141	225.642	0.156844	0.0747827	2.09733	0.0359641	0.0762967	225.642	-0.155432	0.0780195	-1.99222	0.0463471	0.158635	225.642	0.0405011	0.074525	0.543456	0.586816	0.727077	225.642	0.133905	0.077122	1.73628	0.082514	0.230717	225.642	0.0400941	0.085012	0.471628	0.637192	0.936361	225.642	0.0175624	0.0721015	0.243579	0.807557	0.947151
ENSMUST00000004920	680.686	0.0835271	0.0620588	1.34593	0.178324	0.378626	680.686	-0.0190262	0.0563744	-0.337497	0.735743	0.82797	680.686	0.137646	0.0590801	2.32983	0.0198153	0.0842984	680.686	-0.0586378	0.05865	-0.999792	0.317411	0.476738	680.686	-0.123215	0.0587851	-2.09602	0.0360803	0.13668	680.686	-0.0690956	0.0623383	-1.1084	0.267691	0.770765	680.686	-0.162826	0.0562336	-2.89554	0.00378508	0.0585036
ENSMUST00000004936	2.92102	0.248834	1.3875	0.17934	0.857671	0.930378	2.92102	4.73402	0.950717	4.97942	6.37741e-07	3.37585e-06	2.92102	0.535668	1.12924	0.474364	0.635241	0.827579	2.92102	3.70523	0.940058	3.94149	8.09776e-05	0.000335982	2.92102	1.19674	1.24053	0.964706	0.334692	NA	2.92102	1.48358	1.28896	1.15098	0.249739	NA	2.92102	0.167948	0.498662	0.336798	0.736269	0.924181
ENSMUST00000004959	47.32	-0.114577	0.195927	-0.584793	0.558687	0.74582	47.32	0.553523	0.168019	3.29441	0.000986296	0.00309161	47.32	-0.0651489	0.193398	-0.336864	0.73622	0.883617	47.32	0.39928	0.181901	2.19504	0.0281606	0.0670307	47.32	-0.284805	0.186225	-1.52936	0.126175	0.303203	47.32	-0.235377	0.202758	-1.16088	0.245691	0.750442	47.32	-0.439049	0.163213	-2.69003	0.00714451	0.0889061
ENSMUST00000004965	609.756	0.157158	0.0741821	2.11854	0.0341293	0.12287	609.756	0.386103	0.0662285	5.82986	5.54726e-09	3.79592e-08	609.756	0.0373403	0.0689817	0.541307	0.588296	0.794672	609.756	0.229001	0.0675815	3.38852	0.000702705	0.00247877	609.756	0.188086	0.0693352	2.71271	0.00667351	0.0455579	609.756	0.0682688	0.0738519	0.924401	0.355278	0.827477	609.756	0.0309845	0.0643902	0.481199	0.630375	0.882465
ENSMUST00000004968	638.619	-0.224034	0.0934494	-2.39738	0.0165128	0.0725432	638.619	-0.164784	0.0837214	-1.96825	0.0490395	0.0993614	638.619	-0.15561	0.0880077	-1.76814	0.0770373	0.230056	638.619	-0.0618143	0.0870548	-0.710061	0.477666	0.636002	638.619	-0.116303	0.0871425	-1.33463	0.181999	0.380072	638.619	-0.0478789	0.0942567	-0.507963	0.611479	0.930109	638.619	-0.0133325	0.0836301	-0.159422	0.873336	0.964747
ENSMUST00000004985	382.586	-0.127973	0.102385	-1.24992	0.211327	0.420998	382.586	-0.235996	0.0925686	-2.54942	0.0107903	0.0265535	382.586	0.0161932	0.0950857	0.170301	0.864773	0.946043	382.586	0.0777782	0.0938886	0.828409	0.407439	0.568884	382.586	0.0655763	0.0949633	0.690544	0.489852	0.691171	382.586	0.209743	0.102498	2.0463	0.0407265	0.374067	382.586	0.37935	0.0914658	4.14746	3.3619e-05	0.00220705
ENSMUST00000004986	1.05214	1.40701	1.34268	1.04791	0.294679	0.516123	1.05214	1.1318	1.26033	0.898021	0.369175	0.509169	1.05214	0.479291	1.00404	0.477363	0.633104	0.826048	1.05214	1.27737	0.928502	1.37573	0.168905	0.294972	1.05214	1.94149	1.19682	1.62221	0.104759	NA	1.05214	1.01377	1.1741	0.863448	0.387891	NA	1.05214	2.08706	1.00904	2.06836	0.0386064	NA
ENSMUST00000004990	2031.35	0.0637141	0.0529285	1.20378	0.228675	0.441211	2031.35	0.0839741	0.047536	1.76654	0.0773059	0.14519	2031.35	0.0836966	0.0496462	1.68586	0.0918225	0.260445	2031.35	0.13096	0.0492103	2.66122	0.00778575	0.0219756	2031.35	0.0192541	0.0496228	0.388009	0.698009	0.833388	2031.35	0.0392366	0.0529504	0.741007	0.458689	0.884583	2031.35	0.0662396	0.0471053	1.4062	0.159664	0.51712
ENSMUST00000005003	360.004	0.158143	0.132516	1.19339	0.232718	0.446248	360.004	0.184316	0.11901	1.54874	0.121445	0.21095	360.004	0.252396	0.123956	2.03618	0.0417321	0.146471	360.004	0.284948	0.123062	2.31549	0.0205862	0.0513799	360.004	0.053792	0.124478	0.432142	0.665638	0.814608	360.004	0.148045	0.132026	1.12133	0.262146	0.764061	360.004	0.154424	0.117528	1.31393	0.18887	0.556401
ENSMUST00000005015	243.555	-0.135483	0.0770618	-1.7581	0.0787299	0.220328	243.555	-0.35745	0.0715752	-4.99405	5.91271e-07	3.14095e-06	243.555	-0.125409	0.073616	-1.70356	0.0884639	0.254371	243.555	-0.356197	0.0728901	-4.88677	1.02506e-06	5.52713e-06	243.555	-0.084897	0.0716014	-1.18569	0.235745	0.446729	243.555	-0.0748235	0.0789372	-0.947887	0.343187	0.823315	243.555	-0.0836441	0.0728643	-1.14794	0.250992	0.628194
ENSMUST00000005017	1882.06	0.0115303	0.0400195	0.288117	0.773257	0.886092	1882.06	0.33625	0.0354947	9.47325	2.71263e-21	4.44607e-20	1882.06	-0.000250441	0.037687	-0.00664527	0.994698	0.997509	1882.06	0.220341	0.0367619	5.99374	2.05067e-09	1.45826e-08	1882.06	-0.00504276	0.0374625	-0.134608	0.892922	0.947669	1882.06	-0.0168235	0.0402297	-0.418186	0.675811	0.945039	1882.06	-0.120952	0.0347545	-3.48017	0.000501087	0.0145128
ENSMUST00000005041	428.046	-0.214499	0.086054	-2.49261	0.0126809	0.0593987	428.046	0.0280097	0.0764833	0.36622	0.714201	0.812576	428.046	-0.0097723	0.082175	-0.118921	0.905338	0.963004	428.046	0.278909	0.0800282	3.48513	0.000491894	0.00178433	428.046	-0.282446	0.0806917	-3.50031	0.000464719	0.00763723	428.046	-0.0777193	0.0874464	-0.888765	0.374129	0.839327	428.046	-0.0315467	0.0757829	-0.416277	0.677207	0.901979
ENSMUST00000005053	276.184	0.327465	0.191671	1.70848	0.087548	0.236121	276.184	0.13081	0.172585	0.757943	0.448485	0.58734	276.184	-0.0687429	0.178803	-0.384461	0.700637	0.865116	276.184	-0.191123	0.178295	-1.07195	0.283744	0.439942	276.184	0.428932	0.179423	2.39062	0.0168201	0.0826077	276.184	0.0327236	0.191091	0.171246	0.86403	0.976962	276.184	0.106999	0.171412	0.62422	0.532483	0.83622
ENSMUST00000005057	104.219	-0.206293	0.131791	-1.56531	0.117511	0.287864	104.219	-0.189389	0.118934	-1.59239	0.111298	0.196279	104.219	-0.123495	0.126088	-0.979436	0.327365	0.581409	104.219	-0.135486	0.123035	-1.1012	0.270811	0.425445	104.219	-0.160601	0.12251	-1.31092	0.189885	0.390795	104.219	-0.0778026	0.135123	-0.575791	0.564756	0.919367	104.219	-0.106697	0.119475	-0.893053	0.371829	0.736582
ENSMUST00000005064	158.404	-0.199916	0.103167	-1.93778	0.0526502	0.166942	158.404	-0.263498	0.0939175	-2.80563	0.00502186	0.0133968	158.404	-0.0156535	0.0980565	-0.159638	0.873166	0.949419	158.404	-0.037473	0.0956891	-0.391612	0.695345	0.809755	158.404	-0.160831	0.0959321	-1.67651	0.093638	0.250472	158.404	0.0234308	0.105146	0.222841	0.823659	0.970644	158.404	0.0651934	0.0936694	0.695995	0.486432	0.812517
ENSMUST00000005066	1218.22	0.043307	0.0768654	0.563414	0.573153	0.757308	1218.22	0.332169	0.0685616	4.84483	1.26721e-06	6.46131e-06	1218.22	-8.60025e-05	0.0723557	-0.00118861	0.999052	0.999378	1218.22	0.324226	0.0714751	4.53621	5.7275e-06	2.80345e-05	1218.22	-0.0314183	0.0721167	-0.435659	0.663084	0.81277	1218.22	-0.0748113	0.0770896	-0.970446	0.331824	0.816005	1218.22	-0.0393616	0.0678863	-0.579817	0.562038	0.849578
ENSMUST00000005067	553.949	-0.0729031	0.0639143	-1.14064	0.25402	0.4714	553.949	-0.107948	0.057897	-1.86448	0.0622542	0.121393	553.949	-0.126088	0.0596837	-2.11261	0.0346344	0.127703	553.949	-0.150169	0.0585641	-2.56419	0.0103418	0.0281575	553.949	0.0785326	0.0590989	1.32883	0.183903	0.382947	553.949	0.0253476	0.0644554	0.393258	0.694129	0.947964	553.949	0.036311	0.057351	0.633136	0.526645	0.833755
ENSMUST00000005077	0.0999944	-0.472543	5.41318	-0.0872948	0.930437	NA	0.0999944	-0.312928	4.84173	-0.0646314	0.948468	NA	0.0999944	-1.01975	5.07781	-0.200825	0.840836	NA	0.0999944	-0.876683	5.07781	-0.17265	0.862927	NA	0.0999944	0.642321	5.07754	0.126502	0.899334	NA	0.0999944	0.0951137	5.41338	0.0175701	0.985982	NA	0.0999944	0.0785653	4.84193	0.016226	0.987054	NA
ENSMUST00000005103	0.2706	0.520234	2.45819	0.211633	0.832393	NA	0.2706	-0.793791	2.22586	-0.356621	0.721375	0.817372	0.2706	-0.540146	2.33364	-0.231461	0.816957	NA	0.2706	-0.397084	2.33364	-0.170156	0.864887	0.923289	0.2706	0.162743	2.33361	0.0697386	0.944402	NA	0.2706	-0.897638	2.45821	-0.36516	0.714992	NA	0.2706	0.55945	2.22588	0.251338	0.801552	NA
ENSMUST00000005108	707.322	0.117618	0.0718091	1.63792	0.101438	0.260567	707.322	-0.0620949	0.0652002	-0.952372	0.340908	0.479479	707.322	0.293805	0.0679141	4.32612	1.51759e-05	0.000181193	707.322	0.0256098	0.0677334	0.378097	0.705358	0.81665	707.322	-0.143172	0.067993	-2.1057	0.0352308	0.134619	707.322	0.0330144	0.0717344	0.460231	0.64535	0.936985	707.322	-0.0554677	0.0649295	-0.854276	0.392952	0.753725
ENSMUST00000005185	4098.2	0.264951	0.118542	2.23509	0.0254117	0.098931	4098.2	0.358954	0.106061	3.3844	0.000713337	0.00229505	4098.2	0.091432	0.111071	0.823184	0.410403	0.661105	4098.2	0.126166	0.110982	1.13682	0.255614	0.407846	4098.2	0.338182	0.11116	3.04229	0.00234784	0.0223589	4098.2	0.164662	0.118458	1.39004	0.164516	0.660142	4098.2	0.105394	0.105874	0.995468	0.319508	0.695983
ENSMUST00000005218	10222.2	0.208764	0.0661075	3.15795	0.00158885	0.0121737	10222.2	1.26452	0.0589487	21.4512	4.44935e-102	4.61865e-100	10222.2	0.230583	0.0620538	3.71586	0.000202514	0.00176931	10222.2	1.36937	0.0617912	22.1612	8.12947e-109	8.71279e-107	10222.2	-0.0306867	0.0620747	-0.494351	0.621058	0.785681	10222.2	-0.00886722	0.0660879	-0.134173	0.893266	0.98314	10222.2	0.0741615	0.05865	1.26447	0.20606	0.575479
ENSMUST00000005233	167.86	-0.102109	0.106503	-0.958737	0.337691	0.558005	167.86	-0.111616	0.0963675	-1.15824	0.246768	0.373421	167.86	0.18161	0.103896	1.748	0.0804636	0.237321	167.86	0.136901	0.101889	1.34363	0.179067	0.309639	167.86	-0.373714	0.101859	-3.66893	0.000243563	0.0049199	167.86	-0.0899958	0.108453	-0.829816	0.406643	0.856349	167.86	-0.125197	0.0963988	-1.29874	0.194033	0.563187
ENSMUST00000005234	5793.87	0.00864877	0.0516142	0.167566	0.866925	0.935759	5793.87	0.166155	0.046163	3.59931	0.000319058	0.00110344	5793.87	0.0360626	0.0485075	0.743444	0.457213	0.699907	5793.87	0.210573	0.0482916	4.36045	1.29794e-05	6.07213e-05	5793.87	-0.0852226	0.0484263	-1.75984	0.0784347	0.224084	5793.87	-0.0578087	0.0516904	-1.11836	0.263411	0.765191	5793.87	-0.0408046	0.0460217	-0.88664	0.375273	0.739847
ENSMUST00000005255	0.235561	-0.232054	4.62541	-0.0501694	0.959987	NA	0.235561	0.653526	4.12753	0.158333	0.874194	0.924138	0.235561	0.127995	4.33913	0.0294978	0.976468	NA	0.235561	0.751962	4.33913	0.173298	0.862417	0.921904	0.235561	-0.986301	4.33897	-0.227312	0.820181	NA	0.235561	-0.626252	4.62553	-0.13539	0.892303	NA	0.235561	-0.887866	4.12766	-0.215102	0.829688	NA
ENSMUST00000005256	1126.43	0.304183	0.124734	2.43865	0.0147424	0.066605	1126.43	0.817618	0.111251	7.34931	1.99239e-13	2.03241e-12	1126.43	0.228508	0.116335	1.96423	0.0495031	0.166344	1126.43	0.787754	0.115653	6.81133	9.66973e-12	8.22674e-11	1126.43	0.357108	0.116878	3.05539	0.0022477	0.0216727	1126.43	0.281434	0.124225	2.26552	0.023481	0.282088	1126.43	0.327244	0.109964	2.97593	0.00292102	0.0500538
ENSMUST00000005279	6.89481	-0.472507	1.35432	-0.348889	0.727173	0.858646	6.89481	6.1585	0.89172	6.90632	4.97403e-12	4.53571e-11	6.89481	1.95624	1.20041	1.62965	0.103175	0.280972	6.89481	6.71716	0.967413	6.94343	3.82703e-12	3.35628e-11	6.89481	-0.505414	1.27046	-0.397818	0.690764	NA	6.89481	1.92334	1.28883	1.49232	0.135617	0.623236	6.89481	0.0532462	0.342006	0.155688	0.876279	0.964965
ENSMUST00000005334	0.0706012	0.00838496	5.50894	0.00152206	0.998786	NA	0.0706012	0.167996	4.92738	0.0340943	0.972802	NA	0.0706012	0.608886	5.16804	0.117818	0.906212	NA	0.0706012	0.751953	5.16804	0.145501	0.884316	NA	0.0706012	-0.024515	5.16776	-0.00474383	0.996215	NA	0.0706012	0.575986	5.50916	0.104551	0.916732	NA	0.0706012	0.559442	4.92759	0.113533	0.909608	NA
ENSMUST00000005336	537.691	0.0343221	0.0617887	0.555476	0.578569	0.761204	537.691	0.00112033	0.0560673	0.0199818	0.984058	0.98939	537.691	0.0470271	0.0588331	0.799331	0.424098	0.672021	537.691	0.0233923	0.0576667	0.405646	0.685003	0.802291	537.691	-0.0781219	0.0582909	-1.34021	0.180178	0.377483	537.691	-0.0654169	0.0623005	-1.05002	0.293708	0.792825	537.691	-0.0558499	0.0554181	-1.00779	0.313554	0.690136
ENSMUST00000005365	99.7792	0.286496	0.260015	1.10185	0.270528	0.489652	99.7792	0.416491	0.232977	1.78769	0.0738261	0.139865	99.7792	0.221352	0.244991	0.903511	0.366255	0.619577	99.7792	0.0791558	0.244003	0.324405	0.745631	0.845773	99.7792	-0.0116055	0.245454	-0.0472817	0.962289	0.982652	99.7792	-0.0767499	0.259578	-0.295672	0.767481	0.961273	99.7792	-0.34894	0.231448	-1.50764	0.131647	0.475793
ENSMUST00000005371	450.432	-0.151911	0.0638539	-2.37904	0.0173577	0.0753796	450.432	0.172345	0.0561599	3.06883	0.00214901	0.00624572	450.432	0.00762676	0.0603723	0.126329	0.899472	0.960264	450.432	0.290262	0.0577472	5.02643	4.99703e-07	2.78259e-06	450.432	-0.110202	0.0593859	-1.85569	0.063498	0.194706	450.432	0.0493363	0.0647724	0.761687	0.446247	0.879428	450.432	0.00771523	0.0544241	0.141761	0.887269	0.96815
ENSMUST00000005400	0.142677	0.852012	4.18273	0.203698	0.83859	NA	0.142677	0.55276	3.75	0.147403	0.882814	NA	0.142677	-0.449033	3.93554	-0.114097	0.909161	NA	0.142677	-0.786865	3.93554	-0.199938	0.841529	NA	0.142677	0.0715986	3.93542	0.0181934	0.985485	NA	0.142677	-1.22945	4.18282	-0.293928	0.768813	NA	0.142677	-1.26803	3.75009	-0.338132	0.735263	NA
ENSMUST00000005431	438.725	-0.000815683	0.0600701	-0.0135789	0.989166	0.996876	438.725	-0.106412	0.0550944	-1.93145	0.0534273	0.106771	438.725	-0.007486	0.0569803	-0.131379	0.895476	0.958861	438.725	-0.115553	0.055908	-2.06684	0.0387495	0.088337	438.725	-0.0269813	0.0563228	-0.479047	0.631905	0.793425	438.725	-0.0336516	0.060687	-0.554511	0.579229	0.919975	438.725	-0.036122	0.0546703	-0.660724	0.508789	0.823253
ENSMUST00000005487	947.557	0.117961	0.105862	1.11429	0.265155	0.483492	947.557	0.136814	0.0949104	1.44151	0.149441	0.250078	947.557	-0.0902237	0.0991161	-0.910283	0.362673	0.616095	947.557	-0.0965691	0.0986939	-0.978472	0.327841	0.487699	947.557	0.19701	0.0990909	1.98818	0.0467922	0.160911	947.557	-0.0111744	0.105886	-0.105533	0.915953	0.987681	947.557	-0.0363732	0.0944958	-0.384919	0.700298	0.912017
ENSMUST00000005503	267.972	-0.0989655	0.0959685	-1.03123	0.302434	0.52472	267.972	-0.449974	0.088433	-5.0883	3.61294e-07	1.97325e-06	267.972	0.0370622	0.0924252	0.400997	0.688422	0.859361	267.972	-0.522016	0.0935821	-5.57816	2.43076e-08	1.57394e-07	267.972	-0.297437	0.090762	-3.27711	0.00104877	0.0130407	267.972	-0.161409	0.097543	-1.65475	0.0979761	0.550993	267.972	-0.369479	0.0913251	-4.04575	5.21549e-05	0.00303299
ENSMUST00000005504	718.257	0.13097	0.0850356	1.54018	0.123516	0.297609	718.257	0.751601	0.0750519	10.0144	1.31727e-23	2.44838e-22	718.257	0.329852	0.0800568	4.12022	3.78506e-05	0.000407321	718.257	0.988271	0.0782142	12.6354	1.34635e-36	3.66691e-35	718.257	-0.0988936	0.0803482	-1.23081	0.218393	0.427232	718.257	0.0999883	0.0847604	1.17966	0.238136	0.742334	718.257	0.137777	0.0727627	1.89351	0.0582906	0.319601
ENSMUST00000005509	3.99538	-0.773652	0.499881	-1.54767	0.121701	0.294785	3.99538	-1.89591	0.553906	-3.42279	0.000619808	0.00202533	3.99538	-0.560611	0.501926	-1.11692	0.264029	0.514624	3.99538	-1.13242	0.520395	-2.17607	0.0295498	0.0698795	3.99538	-0.457588	0.442825	-1.03334	0.301445	NA	3.99538	-0.244547	0.552916	-0.442286	0.658282	NA	3.99538	0.305903	0.61768	0.495245	0.620427	0.877409
ENSMUST00000005532	0.331105	-1.79574	5.49513	-0.326787	0.743829	NA	0.331105	0.370983	4.89069	0.075855	0.939534	0.963528	0.331105	0.127923	5.16804	0.0247527	0.980252	NA	0.331105	1.18879	5.16495	0.230166	0.817963	0.894195	0.331105	-1.82865	5.15303	-0.354868	0.722688	NA	0.331105	0.0950149	5.50916	0.0172467	0.98624	NA	0.331105	-1.01084	4.90315	-0.206161	0.836665	NA
ENSMUST00000005548	3047.49	0.0977377	0.139376	0.701253	0.483145	0.688509	3047.49	-0.0625213	0.124768	-0.501099	0.616301	0.735666	3047.49	0.0231641	0.130847	0.177032	0.859483	0.943595	3047.49	-0.30444	0.13084	-2.32682	0.019975	0.0500816	3047.49	-0.0942446	0.130786	-0.7206	0.471156	0.677274	3047.49	-0.168818	0.139432	-1.21075	0.22599	0.727724	3047.49	-0.336163	0.124824	-2.69309	0.00707924	0.0883917
ENSMUST00000005583	64.5614	0.0700258	0.168973	0.414421	0.678566	0.827382	64.5614	0.110967	0.152771	0.726364	0.467615	0.605428	64.5614	-0.165082	0.158071	-1.04435	0.296324	0.549971	64.5614	-0.112009	0.153544	-0.729494	0.465699	0.62506	64.5614	0.168815	0.156798	1.07665	0.281638	0.496715	64.5614	-0.0662919	0.170155	-0.389596	0.696835	0.948358	64.5614	-0.0541612	0.149429	-0.362453	0.717013	0.916807
ENSMUST00000005592	1.74919	0.729734	1.50514	0.484829	0.627797	0.79313	1.74919	3.82189	1.12687	3.39158	0.000694899	0.00224141	1.74919	1.72958	1.30902	1.32127	0.18641	0.415673	1.74919	4.37181	1.16319	3.75846	0.000170965	0.00067201	1.74919	0.552558	1.41194	0.391347	0.695541	NA	1.74919	1.5524	1.40904	1.10174	0.270573	NA	1.74919	1.10248	0.793268	1.38979	0.164591	0.524213
ENSMUST00000005601	63.6748	-0.347796	0.217067	-1.60225	0.109099	0.274054	63.6748	-0.0850048	0.192553	-0.441461	0.658879	0.769679	63.6748	-0.069408	0.213446	-0.325178	0.745046	0.887552	63.6748	0.0769725	0.208446	0.369269	0.711927	0.821531	63.6748	-0.624188	0.205929	-3.03109	0.00243673	0.0228701	63.6748	-0.3458	0.224211	-1.54229	0.123002	0.598851	63.6748	-0.462211	0.195243	-2.36737	0.0179152	0.159509
ENSMUST00000005606	670.117	-0.0276878	0.0562761	-0.491999	0.62272	0.790267	670.117	-0.055568	0.0510063	-1.08943	0.275963	0.408207	670.117	-0.0354252	0.0528949	-0.669728	0.503031	0.735051	670.117	-0.0799578	0.0519235	-1.53991	0.123581	0.230449	670.117	0.0135382	0.0524434	0.258148	0.796293	0.893684	670.117	0.00580072	0.0566971	0.102311	0.91851	0.987681	670.117	-0.0108516	0.0504716	-0.215005	0.829764	0.955146
ENSMUST00000005607	240.144	0.181668	0.20786	0.873989	0.382124	0.599762	240.144	0.235436	0.186266	1.26398	0.206238	0.324372	240.144	-0.126519	0.196196	-0.644861	0.519017	0.747238	240.144	0.00478612	0.194912	0.0245553	0.98041	0.988133	240.144	-0.0201325	0.195417	-0.103023	0.917945	0.960788	240.144	-0.328319	0.208592	-1.57398	0.115493	0.584863	240.144	-0.250783	0.185736	-1.35021	0.176949	0.542404
ENSMUST00000005616	2563.89	-0.332336	0.0876742	-3.79058	0.000150299	0.00177511	2563.89	-0.450721	0.0785735	-5.7363	9.67669e-09	6.42711e-08	2563.89	-0.114381	0.0823249	-1.38938	0.164717	0.381944	2563.89	-0.215922	0.0821806	-2.6274	0.00860393	0.0239757	2563.89	-0.205033	0.0820806	-2.49794	0.0124917	0.0680305	2563.89	0.0129226	0.087903	0.14701	0.883124	0.9817	2563.89	0.0297669	0.0786779	0.378339	0.705178	0.914782
ENSMUST00000005620	457.356	0.40119	0.0917321	4.3735	1.22272e-05	0.000208622	457.356	0.236996	0.0833517	2.84333	0.00446454	0.012072	457.356	0.302955	0.0857582	3.53266	0.000411398	0.0032671	457.356	0.143379	0.0852562	1.68174	0.0926197	0.182008	457.356	0.156241	0.0868551	1.79886	0.0720402	0.211439	457.356	0.058005	0.0906942	0.639567	0.522454	0.907979	457.356	0.0626231	0.0816842	0.766649	0.44329	0.787002
ENSMUST00000005669	44.2078	-0.0461333	0.168523	-0.273751	0.784276	0.891354	44.2078	0.100424	0.150834	0.665793	0.505543	0.640761	44.2078	0.257949	0.156186	1.65155	0.0986265	0.272984	44.2078	0.00653602	0.154887	0.0421987	0.96634	0.980599	44.2078	-0.0572907	0.157987	-0.362628	0.716883	0.843689	44.2078	0.246792	0.166835	1.47925	0.139073	0.62868	44.2078	-0.151179	0.147583	-1.02437	0.305662	0.68315
ENSMUST00000005671	160.277	-0.25394	0.172648	-1.47085	0.141331	0.325537	160.277	-0.0973255	0.15417	-0.631286	0.527853	0.661119	160.277	0.138794	0.164046	0.846068	0.397515	0.649806	160.277	0.252793	0.161981	1.56064	0.118609	0.222898	160.277	-0.397437	0.162298	-2.44881	0.0143329	0.0743359	160.277	-0.00470343	0.174292	-0.0269859	0.978471	0.997173	160.277	-0.0473182	0.153836	-0.307588	0.758396	0.931271
ENSMUST00000005749	309.77	-0.0362402	0.0784394	-0.462016	0.64407	0.804063	309.77	-0.188706	0.0718602	-2.62601	0.00863917	0.0217495	309.77	0.0968084	0.0752797	1.28598	0.198449	0.432532	309.77	-0.0849168	0.0744746	-1.14021	0.254198	0.406186	309.77	-0.192091	0.0742606	-2.58671	0.00968959	0.0575002	309.77	-0.0590423	0.0794049	-0.74356	0.457143	0.883075	309.77	-0.0883018	0.0720813	-1.22503	0.220564	0.595075
ENSMUST00000005798	476.779	0.157438	0.0686243	2.2942	0.021779	0.0888138	476.779	0.183816	0.0620547	2.96216	0.00305485	0.00857487	476.779	0.0727145	0.0642039	1.13256	0.257401	0.507244	476.779	0.0597115	0.0630047	0.947731	0.343266	0.504058	476.779	0.104485	0.064484	1.62033	0.105161	0.269481	476.779	0.0197621	0.0683612	0.289084	0.772517	0.963343	476.779	-0.0196191	0.0605161	-0.324196	0.745789	0.926253
ENSMUST00000005810	330.283	0.0894244	0.107969	0.828241	0.407534	0.622607	330.283	0.309554	0.0963988	3.21118	0.00132191	0.00402474	330.283	0.242718	0.103087	2.35449	0.0185481	0.0800076	330.283	0.377011	0.101459	3.7159	0.000202479	0.00078467	330.283	-0.248393	0.102618	-2.42057	0.0154962	0.078351	330.283	-0.0950989	0.108416	-0.87717	0.380394	0.842277	330.283	-0.180935	0.0951644	-1.90129	0.0572634	0.316793
ENSMUST00000005817	358.124	-0.00103967	0.0717017	-0.0144999	0.988431	0.996496	358.124	-0.0394337	0.0651896	-0.604908	0.54524	0.676224	358.124	-0.130713	0.0670314	-1.95003	0.0511731	0.170401	358.124	-0.25899	0.0659819	-3.92518	8.66662e-05	0.000357606	358.124	0.11384	0.0664048	1.71434	0.0864666	0.238048	358.124	-0.015833	0.0722824	-0.219043	0.826617	0.971152	358.124	-0.105716	0.0647588	-1.63247	0.102581	0.421248
ENSMUST00000005820	299.595	0.0732717	0.0796617	0.919785	0.357685	0.578027	299.595	0.0223947	0.0725196	0.308809	0.757467	0.844729	299.595	-0.135701	0.0746078	-1.81886	0.0689327	0.212557	299.595	-0.251253	0.073407	-3.42274	0.000619926	0.00220943	299.595	0.148677	0.0740872	2.00678	0.0447729	0.155966	299.595	-0.0602961	0.0801462	-0.752327	0.451855	0.880843	299.595	-0.124971	0.0718245	-1.73995	0.0818679	0.379439
ENSMUST00000005825	126.185	-0.473954	0.148564	-3.19024	0.00142153	0.0111748	126.185	-0.475143	0.133586	-3.55683	0.000375355	0.00127711	126.185	-0.0334819	0.138456	-0.241824	0.808917	0.919924	126.185	-0.14319	0.136897	-1.04597	0.295577	0.453097	126.185	-0.202171	0.136199	-1.48438	0.137708	0.32017	126.185	0.238302	0.150636	1.58197	0.113655	0.581314	126.185	0.129782	0.134298	0.966374	0.333857	0.706356
ENSMUST00000005826	2086.84	-0.0432125	0.0442462	-0.976637	0.328749	0.550903	2086.84	0.134612	0.0395267	3.40561	0.000660174	0.00213902	2086.84	0.0697151	0.0416672	1.67314	0.0942997	0.264415	2086.84	0.194279	0.0410501	4.73273	2.21523e-06	1.14544e-05	2086.84	-0.0881284	0.0414671	-2.12526	0.033565	0.130107	2086.84	0.0247991	0.0444338	0.558115	0.576766	0.919975	2086.84	-0.0284621	0.0390889	-0.728137	0.466529	0.802218
ENSMUST00000005830	250.366	-0.195237	0.0812186	-2.40385	0.0162236	0.0715648	250.366	-0.159779	0.0732875	-2.18017	0.0292447	0.063881	250.366	-0.295267	0.0748529	-3.94463	7.99249e-05	0.000792898	250.366	-0.304683	0.0727428	-4.1885	2.80806e-05	0.000125161	250.366	0.157407	0.0732672	2.1484	0.0316821	0.125121	250.366	0.0573773	0.082652	0.694204	0.487554	0.898252	250.366	0.012503	0.0727632	0.171832	0.86357	0.963412
ENSMUST00000005849	1.94379	-0.705951	0.73313	-0.962928	0.335584	0.556191	1.94379	-1.5416	0.755796	-2.0397	0.04138	0.0860715	1.94379	-0.964023	0.810858	-1.18889	0.234482	0.479634	1.94379	-0.585087	0.734004	-0.797117	0.425383	0.586105	1.94379	-0.590485	0.6701	-0.881189	0.378216	NA	1.94379	-0.848557	0.863676	-0.982495	0.325856	NA	1.94379	0.366026	0.812991	0.450221	0.652551	0.891659
ENSMUST00000005862	35.5005	-0.297387	0.193971	-1.53315	0.125239	0.300547	35.5005	-1.67902	0.209759	-8.00453	1.19927e-15	1.40782e-14	35.5005	-0.382216	0.185556	-2.05984	0.0394135	0.1405	35.5005	-2.48951	0.237543	-10.4803	1.06452e-25	1.98306e-24	35.5005	-0.0786216	0.177363	-0.443281	0.657562	0.809136	35.5005	-0.16345	0.20149	-0.811208	0.417246	0.860353	35.5005	-0.889105	0.262618	-3.38555	0.000710353	0.0183393
ENSMUST00000005889	869	-0.0745887	0.0580041	-1.28592	0.198471	0.404504	869	-0.0613456	0.0522543	-1.17398	0.240402	0.365936	869	0.107508	0.0544571	1.97419	0.0483607	0.163357	869	0.114322	0.0536335	2.13155	0.0330442	0.0769766	869	-0.0797079	0.054235	-1.46968	0.14165	0.326265	869	0.102389	0.0582118	1.75891	0.0785932	0.507499	869	0.09596	0.0516297	1.85862	0.0630813	0.331592
ENSMUST00000005923	626.14	0.31953	0.113071	2.82591	0.00471459	0.028184	626.14	0.447781	0.101315	4.41971	9.88334e-06	4.41952e-05	626.14	0.0648018	0.105773	0.612647	0.54011	0.76248	626.14	0.216204	0.104945	2.06017	0.0393823	0.0894583	626.14	0.241315	0.106154	2.27326	0.0230106	0.101827	626.14	-0.0134129	0.112714	-0.118999	0.905276	0.986145	626.14	0.0097382	0.100047	0.0973363	0.922459	0.977099
ENSMUST00000005952	699.196	0.299587	0.0796934	3.75924	0.00017043	0.00196297	699.196	1.27303	0.0694982	18.3174	6.00623e-75	4.25462e-73	699.196	0.303058	0.0760761	3.98362	6.78737e-05	0.000684223	699.196	1.48565	0.0728255	20.4001	1.66819e-92	1.4568e-90	699.196	-0.11669	0.0763216	-1.52892	0.126285	0.303408	699.196	-0.113218	0.0794583	-1.42488	0.154193	0.648085	699.196	0.0959305	0.0656396	1.46147	0.143886	0.493117
ENSMUST00000005953	383.556	0.109938	0.0801323	1.37196	0.170076	0.366715	383.556	0.199419	0.0720931	2.76613	0.0056726	0.0149491	383.556	-0.0288402	0.0736999	-0.391319	0.695561	0.862905	383.556	0.0231264	0.0721687	0.320449	0.748628	0.847469	383.556	0.259956	0.0742501	3.50109	0.00046336	0.00762504	383.556	0.121178	0.0796229	1.5219	0.128035	0.608956	383.556	0.0836637	0.0699476	1.19609	0.231661	0.605961
ENSMUST00000005954	710.155	0.00333333	0.0646582	0.051553	0.958885	0.982144	710.155	-0.00199694	0.0583368	-0.0342312	0.972693	0.982659	710.155	-0.141993	0.0602189	-2.35795	0.0183763	0.0794438	710.155	-0.219231	0.059486	-3.68542	0.00022833	0.00087621	710.155	0.166467	0.0599564	2.77647	0.00549525	0.0396854	710.155	0.0211407	0.0649018	0.325734	0.744626	0.956518	710.155	-0.0507665	0.0578532	-0.877504	0.380213	0.744087
ENSMUST00000005964	538.234	0.107432	0.0769858	1.39547	0.162873	0.356524	538.234	0.187629	0.0691882	2.71187	0.00669051	0.0172758	538.234	-0.0593987	0.0714459	-0.83138	0.405759	0.657239	538.234	-0.0946619	0.070529	-1.34217	0.179541	0.310231	538.234	0.226904	0.07162	3.16816	0.00153407	0.0166308	538.234	0.0600735	0.0768238	0.781966	0.434235	0.871499	538.234	-0.0553874	0.0680582	-0.813824	0.415746	0.769019
ENSMUST00000005975	374.979	-0.0354504	0.0763314	-0.464428	0.642341	0.803232	374.979	0.078201	0.0684698	1.14212	0.253403	0.381399	374.979	-0.0683021	0.0702171	-0.972727	0.330689	0.584365	374.979	0.128275	0.0679879	1.88673	0.0591962	0.12602	374.979	0.174	0.070206	2.47843	0.0131963	0.0703519	374.979	0.141149	0.0763417	1.84891	0.064471	0.462636	374.979	0.224075	0.0661936	3.38514	0.000711421	0.0183393
ENSMUST00000005976	145.201	0.2408	0.287347	0.838011	0.402025	0.618251	145.201	2.24463	0.24989	8.98249	2.64712e-19	3.95749e-18	145.201	0.443784	0.268699	1.6516	0.0986162	0.272984	145.201	2.31855	0.261734	8.85839	8.11757e-19	1.0982e-17	145.201	0.0207193	0.271031	0.0764463	0.939064	0.971401	145.201	0.223703	0.285149	0.784514	0.432739	0.870588	145.201	0.0946318	0.239775	0.394669	0.693087	0.90833
ENSMUST00000006027	2555.93	0.157081	0.0932083	1.68527	0.0919361	0.243719	2555.93	0.291338	0.0833966	3.4934	0.000476906	0.00159146	2555.93	-0.0237709	0.0874094	-0.271949	0.785661	0.908303	2555.93	0.0890101	0.0871717	1.02109	0.307212	0.465716	2555.93	0.141579	0.0874038	1.61982	0.10527	0.269609	2555.93	-0.0392736	0.0932135	-0.421329	0.673515	0.945039	2555.93	-0.0607494	0.0831534	-0.73057	0.465042	0.801314
ENSMUST00000006029	0.401061	0.80432	2.4783	0.324545	0.745525	NA	0.401061	-0.402701	2.28681	-0.176097	0.860218	0.915038	0.401061	-0.0483719	2.40618	-0.0201032	0.983961	NA	0.401061	-0.396982	2.40761	-0.164886	0.869033	0.92556	0.401061	-0.323283	2.40237	-0.134568	0.892953	NA	0.401061	-1.17598	2.48199	-0.473803	0.635641	NA	0.401061	-0.317564	2.29232	-0.138534	0.889818	NA
ENSMUST00000006035	310.078	-0.0666399	0.105005	-0.634637	0.525665	0.722014	310.078	0.0155777	0.0942043	0.165361	0.86866	0.920525	310.078	-0.0806481	0.097278	-0.829048	0.407077	0.658202	310.078	0.0513171	0.0955316	0.537175	0.591147	0.730798	310.078	0.157041	0.0971103	1.61714	0.105848	0.270593	310.078	0.143033	0.10516	1.36014	0.173784	0.669883	310.078	0.19278	0.092576	2.0824	0.0373059	0.249725
ENSMUST00000006053	251.381	-0.163899	0.0839819	-1.9516	0.0509859	0.16333	251.381	-0.30514	0.0769812	-3.96383	7.37565e-05	0.000287858	251.381	-0.101993	0.0788942	-1.29279	0.196084	0.42895	251.381	-0.258867	0.0778027	-3.32723	0.000877135	0.00303886	251.381	-0.0300171	0.0774922	-0.387356	0.698493	0.833631	251.381	0.0318885	0.0852773	0.373939	0.70845	0.950908	251.381	0.0162559	0.0772937	0.210314	0.833423	0.956003
ENSMUST00000006061	115.488	0.0123785	0.104537	0.118413	0.905741	0.95515	115.488	-0.0546047	0.0960839	-0.568303	0.56983	0.697237	115.488	0.25706	0.0995589	2.58199	0.00982312	0.0480538	115.488	0.114551	0.0977372	1.17203	0.241185	0.390615	115.488	-0.138592	0.0997987	-1.38872	0.164919	0.358602	115.488	0.10609	0.104308	1.01708	0.309116	0.800857	115.488	0.0305634	0.0939409	0.325347	0.744918	0.926253
ENSMUST00000006103	350.919	-0.188183	0.0916422	-2.05345	0.0400286	0.138059	350.919	-0.413928	0.0837113	-4.9447	7.62598e-07	4.00722e-06	350.919	-0.17858	0.0844228	-2.1153	0.034404	0.127278	350.919	-0.486141	0.084279	-5.76823	8.01088e-09	5.39452e-08	350.919	0.180818	0.0839847	2.15298	0.0313199	0.124213	350.919	0.190421	0.0920439	2.0688	0.0385645	0.364741	350.919	0.108605	0.0840067	1.29281	0.196077	0.565921
ENSMUST00000006104	8.87398	0.0409451	0.413578	0.099002	0.921137	0.962723	8.87398	0.161967	0.372073	0.435311	0.663337	0.773564	8.87398	-0.744108	0.347747	-2.1398	0.032371	0.121945	8.87398	-0.430173	0.322866	-1.33236	0.182743	0.314258	8.87398	0.935163	0.352395	2.65374	0.00796059	NA	8.87398	0.15011	0.409625	0.366456	0.714025	0.951211	8.87398	0.343022	0.344236	0.996473	0.31902	0.695407
ENSMUST00000006105	49.8877	-0.124764	0.158139	-0.788954	0.430139	0.643294	49.8877	-0.965929	0.16016	-6.03101	1.62937e-09	1.17641e-08	49.8877	-0.324977	0.14927	-2.1771	0.0294728	0.1138	49.8877	-1.13601	0.157921	-7.19351	6.3145e-13	5.81265e-12	49.8877	0.0894476	0.144464	0.61917	0.535804	0.72503	49.8877	-0.110765	0.162542	-0.681454	0.495584	0.899345	49.8877	-0.0806338	0.172397	-0.467721	0.639984	0.886166
ENSMUST00000006112	0.103386	-0.472499	5.37055	-0.0879796	0.929893	NA	0.103386	-0.312895	4.80359	-0.0651377	0.948064	NA	0.103386	0.0318211	5.0382	0.00631598	0.994961	NA	0.103386	-0.306005	5.0382	-0.060737	0.951569	NA	0.103386	0.0716618	5.03794	0.0142244	0.988651	NA	0.103386	0.575982	5.37074	0.107244	0.914595	NA	0.103386	0.078552	4.80379	0.0163521	0.986953	NA
ENSMUST00000006123	32.3862	0.0232125	0.193026	0.120255	0.904281	0.954326	32.3862	-0.335481	0.184112	-1.82215	0.0684317	0.131257	32.3862	0.0280375	0.180953	0.154944	0.876866	0.950634	32.3862	-0.558065	0.186149	-2.99796	0.00271797	0.00852205	32.3862	0.0387582	0.180408	0.214836	0.829895	0.914351	32.3862	0.0435833	0.193536	0.225195	0.821827	0.970315	32.3862	-0.183826	0.189741	-0.968828	0.332631	0.70573
ENSMUST00000006128	86.4595	0.0461349	0.17255	0.267372	0.789183	0.894778	86.4595	0.047865	0.155849	0.307124	0.758749	0.845359	86.4595	0.0701256	0.1653	0.424232	0.671397	0.8497	86.4595	0.399129	0.160027	2.49413	0.0126266	0.0335376	86.4595	-0.154758	0.163515	-0.946446	0.343921	0.561094	86.4595	-0.130767	0.174243	-0.750488	0.452961	0.880843	86.4595	0.196506	0.152186	1.29122	0.196627	0.566069
ENSMUST00000006137	361.18	0.039914	0.0682376	0.584926	0.558597	0.745766	361.18	0.147949	0.0613581	2.41124	0.0158983	0.0375073	361.18	-0.0844363	0.0646992	-1.30506	0.191872	0.423571	361.18	0.0800124	0.0621782	1.28682	0.198155	0.33551	361.18	0.0366242	0.0638637	0.573475	0.566323	0.74627	361.18	-0.0877261	0.0690202	-1.27102	0.203721	0.702497	361.18	-0.0313126	0.0596018	-0.525364	0.59933	0.866978
ENSMUST00000006171	8.73939	-0.426406	0.399476	-1.06741	0.285786	0.507337	8.73939	-0.234111	0.352811	-0.663558	0.506973	0.642031	8.73939	-0.0695135	0.401959	-0.172937	0.862701	0.945151	8.73939	0.571744	0.368356	1.55215	0.120626	0.226191	8.73939	-0.515551	0.376469	-1.36944	0.170863	NA	8.73939	-0.158658	0.423583	-0.374563	0.707986	0.950908	8.73939	0.290304	0.344141	0.843562	0.398914	0.757935
ENSMUST00000006178	36.4739	-0.564322	0.184816	-3.05342	0.00226249	0.0161255	36.4739	-0.60643	0.168017	-3.60934	0.000306979	0.00106488	36.4739	-0.232723	0.166923	-1.3942	0.163258	0.3801	36.4739	-0.521353	0.166044	-3.13985	0.00169036	0.00552682	36.4739	-0.0487773	0.160104	-0.304661	0.760625	0.87179	36.4739	0.282821	0.190754	1.48265	0.138168	0.626441	36.4739	0.0362997	0.173687	0.208995	0.834452	0.956206
ENSMUST00000006181	1234.02	-0.0487734	0.0524356	-0.930158	0.352289	0.573072	1234.02	-0.0307043	0.0471917	-0.650629	0.515286	0.649568	1234.02	-0.0443171	0.0489722	-0.904944	0.365495	0.619466	1234.02	-0.005585	0.0482534	-0.115743	0.907856	0.949114	1234.02	0.062969	0.0487711	1.29111	0.196665	0.399611	1234.02	0.0674253	0.0526227	1.2813	0.200089	0.699982	1234.02	0.0880883	0.0466565	1.88802	0.0590233	0.320999
ENSMUST00000006217	155.192	-0.0468856	0.0987501	-0.47479	0.634937	0.797867	155.192	0.154378	0.0878704	1.75688	0.0789381	0.147701	155.192	-0.12007	0.0927176	-1.29501	0.195318	0.427757	155.192	0.188729	0.0875445	2.15581	0.0310988	0.072972	155.192	0.0599529	0.0912595	0.656949	0.511213	0.706777	155.192	-0.0132315	0.100099	-0.132184	0.894839	0.98314	155.192	0.094304	0.0840056	1.12259	0.261611	0.640732
ENSMUST00000006221	397.775	0.0767676	0.0965203	0.795352	0.426408	0.639994	397.775	0.120361	0.0868051	1.38657	0.165573	0.271541	397.775	0.108985	0.0905872	1.2031	0.228939	0.47219	397.775	0.296604	0.0889844	3.33322	0.000858473	0.00298234	397.775	0.0109091	0.0905967	0.120414	0.904155	0.953598	397.775	0.0431267	0.0965114	0.446856	0.654979	0.939908	397.775	0.187152	0.085121	2.19866	0.027902	0.209862
ENSMUST00000006235	155590	0.086871	0.0790405	1.09907	0.271738	0.49096	155590	0.155061	0.0706973	2.19331	0.0282851	0.0620393	155590	-0.0514028	0.0741413	-0.69331	0.488115	0.723148	155590	0.0320699	0.0741372	0.432575	0.665324	0.787463	155590	0.311673	0.0741428	4.20369	2.62595e-05	0.00101054	155590	0.1734	0.0790391	2.19384	0.0282467	0.31321	155590	0.188682	0.0706914	2.6691	0.00760558	0.0920836
ENSMUST00000006254	292.289	0.0922252	0.120155	0.767551	0.442754	0.655138	292.289	0.0713271	0.108243	0.658954	0.509925	0.644632	292.289	-0.123916	0.112505	-1.10143	0.270711	0.521071	292.289	-0.144701	0.111343	-1.2996	0.193738	0.329551	292.289	0.161947	0.112192	1.44348	0.148884	0.337073	292.289	-0.0541943	0.120448	-0.44994	0.652754	0.938728	292.289	-0.0540815	0.107363	-0.503727	0.614453	0.874719
ENSMUST00000006286	615.775	-0.0593253	0.0798721	-0.742754	0.457631	0.667632	615.775	-0.146171	0.0721726	-2.0253	0.0428369	0.0886104	615.775	-0.0355968	0.073857	-0.481969	0.629828	0.823644	615.775	-0.186486	0.0733822	-2.54129	0.0110444	0.0298345	615.775	0.190198	0.0739518	2.57192	0.0101135	0.0589613	615.775	0.213927	0.0797843	2.68132	0.00733333	0.1487	615.775	0.149884	0.0715889	2.09368	0.0362889	0.245208
ENSMUST00000006293	552.289	-0.275804	0.0557514	-4.94703	7.53532e-07	1.75518e-05	552.289	-0.559563	0.0517847	-10.8056	3.23955e-27	7.07258e-26	552.289	-0.343156	0.0530849	-6.46429	1.01775e-10	2.64959e-09	552.289	-0.458614	0.0521091	-8.80104	1.3556e-18	1.81608e-17	552.289	-0.0606558	0.0510339	-1.18854	0.23462	0.44578	552.289	-0.128008	0.0576349	-2.22102	0.0263498	0.300887	552.289	0.0402923	0.0528447	0.762467	0.445782	0.788425
ENSMUST00000006301	183.745	-0.162419	0.107023	-1.51761	0.129114	0.306455	183.745	-0.103822	0.0962434	-1.07874	0.280702	0.413476	183.745	-0.23263	0.0999565	-2.32731	0.0199488	0.0846563	183.745	-0.113207	0.0969842	-1.16727	0.243099	0.392868	183.745	0.0742925	0.0981295	0.757087	0.448998	0.657671	183.745	0.00408172	0.108701	0.0375501	0.970046	0.995692	183.745	0.0649072	0.0950754	0.682692	0.494801	0.815249
ENSMUST00000006341	5.50032	-0.116113	0.517969	-0.224169	0.822626	0.91264	5.50032	-0.120257	0.47148	-0.255064	0.798674	0.87293	5.50032	-0.431915	0.428869	-1.0071	0.313885	0.56823	5.50032	-0.844714	0.432637	-1.95248	0.0508817	0.110807	5.50032	0.764018	0.440854	1.73304	0.0830884	NA	5.50032	0.448215	0.507807	0.882649	0.377426	0.840448	5.50032	0.0395614	0.463806	0.0852974	0.932025	0.980551
ENSMUST00000006377	240.165	-0.0757347	0.0923482	-0.820099	0.41216	0.627211	240.165	0.501983	0.0798481	6.28672	3.2424e-10	2.51721e-09	240.165	0.00317321	0.087327	0.0363371	0.971014	0.988074	240.165	0.659116	0.0819351	8.04436	8.66946e-16	9.68129e-15	240.165	-0.0631646	0.0861938	-0.73282	0.463668	0.670659	240.165	0.0157433	0.0934067	0.168546	0.866154	0.977351	240.165	0.0939688	0.075231	1.24907	0.21164	0.582039
ENSMUST00000006378	1.8385	-2.19011	1.05219	-2.08148	0.03739	0.131901	1.8385	-2.69472	1.00331	-2.68584	0.00723475	0.0185447	1.8385	-0.627909	0.922669	-0.680535	0.496166	0.729831	1.8385	-1.25784	0.951277	-1.32226	0.18608	0.319157	1.8385	-0.895066	0.830134	-1.07822	0.280936	NA	1.8385	0.667138	1.12663	0.592152	0.553749	NA	1.8385	0.541818	1.10564	0.490051	0.624098	0.879857
ENSMUST00000006381	1750.67	-0.0961815	0.0748327	-1.28529	0.198692	0.404638	1750.67	-0.345378	0.0673999	-5.12431	2.98637e-07	1.65347e-06	1750.67	-0.107644	0.0700522	-1.53663	0.124385	0.318511	1750.67	-0.327551	0.069929	-4.68405	2.81259e-06	1.43765e-05	1750.67	0.0800459	0.0699063	1.14505	0.25219	0.46567	1750.67	0.0685833	0.074969	0.914822	0.360285	0.83104	1750.67	0.0978727	0.0674234	1.45161	0.146609	0.496913
ENSMUST00000006392	162.704	0.147698	0.158727	0.930513	0.352105	0.572958	162.704	0.779369	0.139987	5.56746	2.58482e-08	1.63583e-07	162.704	0.118658	0.155571	0.762727	0.445626	0.689926	162.704	0.673365	0.150799	4.4653	7.99564e-06	3.83182e-05	162.704	-0.4518	0.152833	-2.95617	0.00311487	0.0269524	162.704	-0.480839	0.161365	-2.97982	0.00288421	0.082829	162.704	-0.557804	0.137764	-4.049	5.14379e-05	0.00300312
ENSMUST00000006397	0.993665	0.379847	1.40675	0.270017	0.787147	NA	0.993665	-2.27355	1.44588	-1.57244	0.115849	0.202853	0.993665	-0.164949	1.44394	-0.114235	0.909052	0.964036	0.993665	-0.183146	1.41498	-0.129434	0.897014	0.942583	0.993665	-0.466126	1.38509	-0.336531	0.73647	NA	0.993665	-1.01092	1.46474	-0.690173	0.490085	NA	0.993665	1.62428	1.47453	1.10156	0.270655	NA
ENSMUST00000006403	4.32582	-0.845846	0.552283	-1.53155	0.125635	0.300985	4.32582	-0.36412	0.460957	-0.789923	0.429573	0.569852	4.32582	0.36313	0.51267	0.708312	0.478752	0.715801	4.32582	0.406539	0.494321	0.822421	0.410838	0.572129	4.32582	-0.639779	0.494579	-1.29358	0.195809	NA	4.32582	0.569197	0.568541	1.00115	0.316752	NA	4.32582	0.13088	0.460679	0.284103	0.776331	0.93752
ENSMUST00000006435	5753.99	0.102828	0.10044	1.02378	0.305938	0.528194	5753.99	0.140048	0.0898688	1.55836	0.119149	0.207749	5753.99	0.0642494	0.0942258	0.681866	0.495324	0.729226	5753.99	-0.0110193	0.094167	-0.117019	0.906845	0.948396	5753.99	0.0348794	0.0942189	0.370195	0.711237	0.840974	5753.99	-0.00369957	0.100446	-0.0368315	0.970619	0.995692	5753.99	-0.116188	0.0898144	-1.29364	0.19579	0.565619
ENSMUST00000006444	1389.72	-0.324442	0.101721	-3.18954	0.00142499	0.0111962	1389.72	-0.422715	0.0911977	-4.63515	3.56672e-06	1.70436e-05	1389.72	-0.06512	0.0958166	-0.679632	0.496737	0.730255	1389.72	-0.0810923	0.095504	-0.849098	0.395827	0.556693	1389.72	-0.355773	0.0953364	-3.73177	0.000190141	0.00414615	1389.72	-0.0964509	0.102171	-0.944015	0.345162	0.823832	1389.72	-0.0141502	0.0913729	-0.154862	0.87693	0.96498
ENSMUST00000006451	250.529	0.018223	0.0890912	0.204544	0.837929	0.920268	250.529	-0.241966	0.0823694	-2.93757	0.00330795	0.00920084	250.529	-0.15005	0.0835284	-1.7964	0.0724312	0.220086	250.529	-0.304342	0.0824762	-3.69006	0.000224201	0.000861771	250.529	0.115612	0.0827108	1.39778	0.162178	0.354607	250.529	-0.0526615	0.0898508	-0.5861	0.557808	0.917545	250.529	0.0532358	0.0821338	0.64816	0.516882	0.82703
ENSMUST00000006462	999.313	0.0565508	0.0645085	0.87664	0.380682	0.598645	999.313	0.279828	0.0575751	4.86023	1.1725e-06	6.00627e-06	999.313	-0.00161798	0.0606273	-0.0266874	0.978709	0.991403	999.313	0.226479	0.0595455	3.80346	0.000142692	0.000569147	999.313	0.0313927	0.0604325	0.519466	0.603436	0.773456	999.313	-0.0267761	0.064691	-0.413908	0.678942	0.945815	999.313	-0.0219568	0.0566434	-0.387632	0.698288	0.911137
ENSMUST00000006470	554.991	-0.334462	0.145799	-2.29399	0.0217913	0.0888218	554.991	-0.623022	0.131171	-4.74971	2.0371e-06	1.00907e-05	554.991	-0.0594737	0.137725	-0.431831	0.665865	0.846707	554.991	0.00398864	0.137058	0.0291018	0.976783	0.986094	554.991	-0.443151	0.136775	-3.24	0.00119531	0.014301	554.991	-0.168163	0.146691	-1.14638	0.251638	0.755437	554.991	0.183859	0.131466	1.39853	0.161954	0.520726
ENSMUST00000006476	0.985899	1.04309	1.36636	0.763408	0.44522	NA	0.985899	0.0200595	1.33782	0.0149941	0.988037	0.991642	0.985899	0.00868566	1.35371	0.00641619	0.994881	0.997509	0.985899	0.292069	1.3015	0.224409	0.822439	0.89707	0.985899	0.180751	1.36239	0.132671	0.894453	NA	0.985899	-0.85365	1.3577	-0.628749	0.529513	NA	0.985899	0.45276	1.27576	0.354895	0.722669	NA
ENSMUST00000006496	2369.71	0.364162	0.143462	2.5384	0.0111362	0.054009	2369.71	0.483566	0.128361	3.76722	0.000165073	0.000603039	2369.71	0.0136964	0.134439	0.101878	0.918853	0.966938	2369.71	0.0905647	0.134291	0.674391	0.500063	0.655043	2369.71	0.376364	0.134553	2.79714	0.00515576	0.037899	2369.71	0.0258987	0.143354	0.180662	0.856633	0.974681	2369.71	-0.0166366	0.128086	-0.129886	0.896657	0.970294
ENSMUST00000006544	35.3776	0.2298	0.223739	1.02709	0.304379	0.526423	35.3776	0.200669	0.204386	0.98181	0.326193	0.464483	35.3776	0.117868	0.2051	0.574685	0.565504	0.779804	35.3776	0.351507	0.197055	1.7838	0.0744559	0.152298	35.3776	0.236237	0.209642	1.12686	0.259802	0.474051	35.3776	0.124306	0.219489	0.566343	0.571161	0.919975	35.3776	0.387076	0.191454	2.02177	0.0432001	0.269192
ENSMUST00000006557	1080.73	-0.298909	0.0690964	-4.32597	1.51865e-05	0.000250627	1080.73	-0.0882151	0.0615759	-1.43262	0.151965	0.253327	1080.73	-0.148993	0.0646477	-2.30469	0.0211839	0.0886091	1080.73	-0.0517962	0.0638922	-0.810681	0.417549	0.578595	1080.73	-0.0527283	0.0640759	-0.822903	0.410563	0.624595	1080.73	0.0971877	0.069627	1.39583	0.162765	0.657296	1080.73	-0.0163093	0.0613846	-0.265691	0.790477	0.942372
ENSMUST00000006559	42.6394	2.23938	0.956496	2.34124	0.01922	0.0813861	42.6394	7.5467	0.836247	9.02448	1.80553e-19	2.71405e-18	42.6394	3.83506	0.977631	3.92281	8.75215e-05	0.000857145	42.6394	8.9932	0.928872	9.68185	3.60148e-22	5.82199e-21	42.6394	-0.887716	1.23698	-0.717649	0.472974	0.678535	42.6394	0.707963	0.583547	1.21321	0.225051	0.727008	42.6394	0.558784	0.178865	3.12406	0.00178375	0.0353661
ENSMUST00000006565	61.6607	0.454881	0.377952	1.20354	0.228767	0.441332	61.6607	0.00961224	0.342156	0.0280931	0.977588	0.985469	61.6607	0.136735	0.355265	0.384882	0.700325	0.865052	61.6607	0.0255997	0.354068	0.0723018	0.942362	0.968074	61.6607	0.151264	0.356212	0.424645	0.671095	0.818121	61.6607	-0.166882	0.37706	-0.442587	0.658064	0.940638	61.6607	0.167251	0.339923	0.492027	0.622701	0.878921
ENSMUST00000006611	128.97	-0.0599342	0.159102	-0.376703	0.706395	0.845426	128.97	0.120273	0.142073	0.846557	0.397242	0.537989	128.97	-0.0215024	0.153015	-0.140525	0.888245	0.956219	128.97	0.14647	0.149773	0.977947	0.328101	0.487997	128.97	-0.267376	0.150363	-1.7782	0.0753706	0.218644	128.97	-0.228944	0.161611	-1.41664	0.156589	0.650209	128.97	-0.241179	0.141448	-1.70507	0.088182	0.393159
ENSMUST00000006614	0.626679	2.32133	1.75359	1.32376	0.185582	NA	0.626679	2.99296	1.5522	1.9282	0.0538302	0.107511	0.626679	0.519851	1.76265	0.294926	0.76805	NA	0.626679	1.95185	1.64437	1.18699	0.235231	0.383721	0.626679	0.552541	1.76453	0.313138	0.754176	NA	0.626679	-1.24894	1.75169	-0.71299	0.475852	NA	0.626679	-0.488572	1.41411	-0.345498	0.72972	NA
ENSMUST00000006629	1110.9	-0.142255	0.0995621	-1.42881	0.153059	0.342176	1110.9	-0.110174	0.0891719	-1.23552	0.216637	0.337257	1110.9	0.153358	0.094229	1.62751	0.103629	0.281738	1110.9	0.265912	0.0936979	2.83797	0.00454016	0.0135654	1110.9	-0.453383	0.0937325	-4.83699	1.31823e-06	0.000115387	1110.9	-0.157769	0.10003	-1.57723	0.114743	0.582995	1110.9	-0.0772977	0.0891354	-0.867194	0.385835	0.748709
ENSMUST00000006669	1189.92	0.115592	0.13527	0.854528	0.392812	0.60973	1189.92	0.141465	0.121106	1.16811	0.242762	0.368678	1189.92	0.0719949	0.127459	0.564847	0.572178	0.783617	1189.92	-0.0699966	0.12728	-0.54994	0.582361	0.72324	1189.92	-0.265628	0.127192	-2.0884	0.0367616	0.138295	1189.92	-0.309226	0.135521	-2.28175	0.0225038	0.277064	1189.92	-0.47709	0.121199	-3.93643	8.27022e-05	0.00411966
ENSMUST00000006687	0.986869	0.438083	1.38189	0.317017	0.751231	NA	0.986869	2.16814	1.08688	1.99483	0.0460611	0.0941822	0.986869	0.608908	1.34182	0.453791	0.649979	0.836743	0.986869	4.04634	1.09797	3.68529	0.000228443	0.000876441	0.986869	-0.98631	1.34182	-0.735054	0.462307	NA	0.986869	-0.815485	1.3819	-0.59012	0.55511	NA	0.986869	0.891892	0.765736	1.16475	0.24412	NA
ENSMUST00000006692	113.639	-0.254737	0.220635	-1.15457	0.248268	0.46495	113.639	-0.146566	0.197349	-0.742675	0.457678	0.596445	113.639	-0.185267	0.201975	-0.917273	0.359	0.613027	113.639	-0.310874	0.200918	-1.54727	0.121798	0.227796	113.639	0.382489	0.202375	1.89	0.0587578	0.185258	113.639	0.45196	0.220268	2.05186	0.0401833	0.371498	113.639	0.218182	0.195855	1.114	0.26528	0.645143
ENSMUST00000006716	4.99295	1.22317	0.582358	2.10037	0.0356961	0.126999	4.99295	1.28901	0.540873	2.3832	0.0171629	0.040101	4.99295	-0.366588	0.488255	-0.750812	0.452766	0.696051	4.99295	0.355525	0.441894	0.804547	0.421081	0.582028	4.99295	1.2971	0.55125	2.35302	0.0186215	NA	4.99295	-0.292653	0.523123	-0.559435	0.575865	NA	4.99295	0.363619	0.42888	0.847835	0.39653	0.756443
ENSMUST00000006742	0.0538184	-0.472499	5.50894	-0.0857694	0.93165	NA	0.0538184	0.16799	4.92738	0.0340932	0.972803	NA	0.0538184	0.127995	5.16804	0.0247666	0.980241	NA	0.0538184	-0.209825	5.16804	-0.0406005	0.967614	NA	0.0538184	-0.505414	5.16776	-0.0978015	0.92209	NA	0.0538184	0.0950791	5.50916	0.0172584	0.98623	NA	0.0538184	-0.88323	4.92759	-0.179242	0.857748	NA
ENSMUST00000006750	12.9695	-0.506664	0.347565	-1.45775	0.144908	0.330654	12.9695	-0.296203	0.305878	-0.968367	0.332861	0.471375	12.9695	0.206877	0.313338	0.660234	0.509103	0.739487	12.9695	0.0499619	0.308652	0.161871	0.871407	0.926762	12.9695	-0.187574	0.311152	-0.602839	0.546616	0.732349	12.9695	0.525966	0.349524	1.50481	0.132373	0.61788	12.9695	0.15859	0.303335	0.522822	0.601098	0.868442
ENSMUST00000006774	303.062	-0.0737068	0.0690612	-1.06727	0.285851	0.507337	303.062	-0.201633	0.0635898	-3.17085	0.00151995	0.00455913	303.062	-0.0791137	0.0655257	-1.20737	0.22729	0.470498	303.062	-0.147346	0.0639363	-2.30457	0.0211907	0.0527133	303.062	-0.030896	0.0642592	-0.480802	0.630657	0.792711	303.062	-0.0363029	0.0702412	-0.516832	0.605273	0.927118	303.062	0.0233917	0.0632635	0.36975	0.711568	0.916236
ENSMUST00000006828	8.98085	-0.23344	0.397999	-0.586533	0.557517	0.744785	8.98085	0.0801682	0.348384	0.230115	0.818003	0.886716	8.98085	-0.0183795	0.382232	-0.0480847	0.961649	0.984253	8.98085	0.169194	0.364103	0.464687	0.642156	0.772393	8.98085	-0.208337	0.370325	-0.562578	0.573722	NA	8.98085	0.00672341	0.409101	0.0164346	0.986888	0.998603	8.98085	-0.119311	0.341763	-0.349104	0.727011	0.920581
ENSMUST00000006838	431.354	-0.120483	0.062116	-1.93965	0.0524223	0.16652	431.354	-0.0153543	0.0557228	-0.275548	0.782895	0.861273	431.354	-0.128857	0.0583488	-2.2084	0.0272167	0.107342	431.354	-0.0946926	0.0565908	-1.67329	0.0942709	0.184703	431.354	0.0134935	0.05727	0.235612	0.813734	0.904702	431.354	0.00511953	0.063112	0.0811182	0.935348	0.990446	431.354	-0.0658448	0.0550245	-1.19664	0.231445	0.605719
ENSMUST00000006853	3.45238	-0.537511	0.653446	-0.822579	0.410748	0.625493	3.45238	-1.09406	0.628235	-1.74149	0.0815981	0.151876	3.45238	-0.623281	0.643897	-0.967983	0.333053	0.586798	3.45238	-0.568568	0.619864	-0.917248	0.359013	0.519827	3.45238	-0.265993	0.592331	-0.449061	0.653388	NA	3.45238	-0.351763	0.700527	-0.502141	0.615568	NA	3.45238	0.259503	0.654259	0.396637	0.691635	0.907947
ENSMUST00000006854	999.75	-0.227985	0.0788756	-2.89043	0.00384716	0.0241317	999.75	-0.267618	0.0708446	-3.77754	0.000158388	0.000581578	999.75	-0.103323	0.07438	-1.38912	0.164796	0.382013	999.75	-0.0201986	0.0736843	-0.274123	0.78399	0.871716	999.75	-0.181517	0.0737155	-2.4624	0.0138012	0.0726684	999.75	-0.0568551	0.079497	-0.715186	0.474494	0.891375	999.75	0.0659028	0.0708121	0.93067	0.352024	0.721891
ENSMUST00000006856	206.245	0.0589819	0.119628	0.493044	0.621981	0.789649	206.245	0.196488	0.10715	1.83378	0.066687	0.128493	206.245	0.26098	0.11729	2.22509	0.026075	0.104112	206.245	0.40777	0.11481	3.55168	0.000382779	0.00141369	206.245	-0.480269	0.115516	-4.15761	3.21598e-05	0.0011674	206.245	-0.278271	0.121342	-2.29328	0.0218318	0.273025	206.245	-0.268988	0.106389	-2.52835	0.0114601	0.120568
ENSMUST00000006898	121.219	0.421127	0.157151	2.67977	0.00736726	0.0393954	121.219	0.0886427	0.144351	0.614079	0.539163	0.671057	121.219	-0.116456	0.148684	-0.783242	0.433485	0.679377	121.219	-0.382736	0.148148	-2.58346	0.00978134	0.0268264	121.219	0.226565	0.14865	1.52415	0.127472	0.304791	121.219	-0.311019	0.157183	-1.9787	0.0478494	0.406325	121.219	-0.244814	0.143834	-1.70206	0.0887441	0.394593
ENSMUST00000006900	140.308	0.291865	0.144696	2.01709	0.0436861	0.147018	140.308	0.334487	0.130639	2.56039	0.0104555	0.025818	140.308	-0.065034	0.132407	-0.491169	0.623307	0.819001	140.308	-0.058422	0.13035	-0.448194	0.654013	0.780964	140.308	0.456056	0.134401	3.39326	0.000690671	0.00990042	140.308	0.099157	0.142846	0.694154	0.487586	0.898252	140.308	0.0631462	0.126468	0.499306	0.617564	0.876697
ENSMUST00000006911	1103.57	0.103751	0.0694164	1.49461	0.135015	0.315168	1103.57	0.206013	0.0622205	3.31101	0.000929586	0.00292858	1103.57	-0.0608849	0.064962	-0.937238	0.348636	0.60265	1103.57	0.0224441	0.0642729	0.349201	0.726938	0.832451	1103.57	0.151162	0.0649062	2.32894	0.0198624	0.0917792	1103.57	-0.0134732	0.0694686	-0.193946	0.846218	0.974681	1103.57	-0.0324062	0.0615595	-0.526421	0.598595	0.86635
ENSMUST00000006912	1987.68	0.0702816	0.0484581	1.45036	0.146959	0.33382	1987.68	0.21182	0.0433803	4.88286	1.04558e-06	5.39291e-06	1987.68	0.111826	0.0456265	2.45091	0.0142496	0.0650975	1987.68	0.202147	0.0450805	4.48412	7.32139e-06	3.52585e-05	1987.68	-0.04516	0.0455512	-0.991411	0.321485	0.539408	1987.68	-0.00361518	0.0485289	-0.0744954	0.940616	0.990459	1987.68	-0.0548334	0.0428858	-1.27859	0.201041	0.570963
ENSMUST00000006914	989.59	-0.238263	0.0908136	-2.62365	0.00869943	0.0447463	989.59	-0.30546	0.0815207	-3.74702	0.000178946	0.000648838	989.59	-0.2617	0.0856973	-3.05377	0.00225983	0.0141539	989.59	-0.324351	0.085254	-3.80453	0.000142073	0.000567089	989.59	-0.165545	0.0849088	-1.94968	0.0512138	0.169232	989.59	-0.188983	0.0915513	-2.06423	0.0389964	0.367527	989.59	-0.184437	0.0818802	-2.25252	0.0242893	0.193203
ENSMUST00000006956	31.7502	0.322479	0.606224	0.531947	0.594762	0.771894	31.7502	2.1051	0.508316	4.14133	3.45301e-05	0.000142231	31.7502	-0.107754	0.457069	-0.23575	0.813627	0.921955	31.7502	1.25005	0.448171	2.78923	0.00528335	0.0155773	31.7502	2.8385	0.517662	5.4833	4.17455e-08	9.12667e-06	31.7502	2.40826	0.555379	4.33625	1.44934e-05	0.00143678	31.7502	1.98344	0.437342	4.53522	5.75425e-06	0.000653816
ENSMUST00000007005	71.752	0.0493287	0.15369	0.320963	0.748238	0.872255	71.752	0.372493	0.135395	2.75117	0.00593834	0.0155565	71.752	-0.2175	0.132791	-1.63791	0.10144	0.27769	71.752	-0.0411814	0.126971	-0.324337	0.745683	0.845773	71.752	0.573636	0.136463	4.20359	2.62717e-05	0.00101054	71.752	0.306807	0.150438	2.03942	0.0414077	0.376723	71.752	0.159962	0.125822	1.27134	0.203608	0.572966
ENSMUST00000007012	2448.1	2.05463	0.0944864	21.7452	7.66817e-105	2.3184e-102	2448.1	3.38792	0.0845615	40.0645	0	0	2448.1	2.31443	0.0884551	26.165	6.6491e-151	2.33686e-148	2448.1	3.2802	0.0879334	37.3032	1.45428e-304	8.00094e-302	2448.1	0.262329	0.0922532	2.84357	0.00446107	0.0344331	2448.1	0.522133	0.0907818	5.75151	8.8448e-09	2.32098e-06	2448.1	0.154612	0.0798266	1.93684	0.0527644	0.30281
ENSMUST00000007042	823.58	0.0171313	0.0677948	0.252694	0.800505	0.9007	823.58	0.496885	0.0598092	8.30784	9.74584e-17	1.23925e-15	823.58	0.120471	0.0633087	1.90291	0.0570521	0.184688	823.58	0.595554	0.0616128	9.66608	4.2018e-22	6.77253e-21	823.58	0.0253911	0.0633886	0.400563	0.688742	0.828228	823.58	0.128731	0.06772	1.90092	0.0573119	0.440862	823.58	0.12406	0.0579237	2.14178	0.032211	0.227954
ENSMUST00000007046	57.3483	0.119252	0.191409	0.623023	0.53327	0.72737	57.3483	0.0917817	0.173935	0.527679	0.597722	0.72109	57.3483	-0.0463619	0.178018	-0.260434	0.794529	0.912294	57.3483	0.206043	0.171711	1.19994	0.230161	0.377353	57.3483	0.178472	0.178338	1.00075	0.316946	0.535489	57.3483	0.012858	0.191111	0.0672802	0.946359	0.99103	57.3483	0.292733	0.167133	1.7515	0.0798603	0.37426
ENSMUST00000007156	6.72017	0.423202	0.848796	0.498591	0.618068	0.787691	6.72017	0.351413	0.779724	0.450689	0.652213	0.764127	6.72017	0.114599	0.617484	0.185591	0.852766	0.941013	6.72017	0.408618	0.60683	0.673364	0.500715	0.655689	6.72017	2.29038	0.72281	3.16871	0.00153115	NA	6.72017	1.98178	0.761109	2.6038	0.00921959	0.170895	6.72017	2.34758	0.673615	3.48505	0.000492041	0.0143872
ENSMUST00000007207	5.42284	-0.841311	0.511583	-1.64453	0.100068	0.25807	5.42284	-0.505285	0.438102	-1.15335	0.248766	0.375722	5.42284	0.279225	0.479769	0.581999	0.560567	0.775959	5.42284	0.503441	0.456721	1.10229	0.270334	0.424818	5.42284	-0.643391	0.460199	-1.39807	0.162092	NA	5.42284	0.477146	0.529256	0.901541	0.367301	0.834327	5.42284	0.365335	0.434447	0.840921	0.400392	0.758813
ENSMUST00000007212	1053.19	-0.0756685	0.0451762	-1.67496	0.0939417	0.247204	1053.19	0.157311	0.0401451	3.91856	8.90806e-05	0.000342004	1053.19	0.026818	0.0426324	0.629052	0.529315	0.754547	1053.19	0.215443	0.0412858	5.21833	1.80541e-07	1.06006e-06	1053.19	-0.0711704	0.0421973	-1.68661	0.0916785	0.246998	1053.19	0.031316	0.0455829	0.687013	0.492074	0.898876	1053.19	-0.0130381	0.0391859	-0.332725	0.739342	0.924983
ENSMUST00000007236	0.263469	-1.5253	3.22052	-0.473621	0.63577	NA	0.263469	-1.60614	2.87018	-0.559597	0.575754	0.702404	0.263469	-1.01254	3.06367	-0.3305	0.741023	NA	0.263469	-1.35037	3.06367	-0.440769	0.65938	0.78369	0.263469	-1.13902	3.01466	-0.377827	0.705559	NA	0.263469	-0.626257	3.26643	-0.191725	0.847958	NA	0.263469	-0.88325	2.9216	-0.302318	0.76241	NA
ENSMUST00000007245	11.1182	-0.0354445	0.317554	-0.111617	0.911127	0.957706	11.1182	-0.389234	0.302519	-1.28664	0.198219	0.313986	11.1182	-0.268702	0.315093	-0.85277	0.393787	0.645828	11.1182	-0.432307	0.308833	-1.39981	0.161571	0.284838	11.1182	-0.0969193	0.299387	-0.323726	0.746146	NA	11.1182	-0.330177	0.332403	-0.993304	0.320562	0.808382	11.1182	-0.139992	0.31187	-0.448878	0.653519	0.892074
ENSMUST00000007248	22.2688	0.060114	0.272447	0.220645	0.825369	0.913806	22.2688	0.146723	0.245629	0.597337	0.550282	0.680487	22.2688	0.659841	0.25962	2.54157	0.0110357	0.0529989	22.2688	0.505269	0.256418	1.97049	0.0487824	0.106955	22.2688	-0.291827	0.264931	-1.10152	0.27067	0.485468	22.2688	0.307901	0.267286	1.15195	0.24934	0.754036	22.2688	0.0667188	0.236422	0.282202	0.777789	0.938021
ENSMUST00000007250	11.9828	-0.777956	0.325269	-2.39173	0.0167691	0.0733501	11.9828	-0.950186	0.299081	-3.17701	0.001488	0.00447838	11.9828	0.0203744	0.344275	0.0591807	0.952808	0.981264	11.9828	-0.334597	0.345049	-0.969709	0.332192	0.49244	11.9828	-1.06469	0.313844	-3.39243	0.000692756	0.0099073	11.9828	-0.266364	0.354721	-0.75091	0.452707	0.880843	11.9828	-0.449106	0.331678	-1.35404	0.175723	0.540995
ENSMUST00000007253	963.671	0.0420527	0.0811434	0.518251	0.604283	0.777972	963.671	-0.0566324	0.0730828	-0.774907	0.438394	0.578116	963.671	-0.0862794	0.0756343	-1.14074	0.253976	0.503157	963.671	-0.156216	0.0752048	-2.07721	0.037782	0.0864419	963.671	0.219876	0.0756532	2.90637	0.00365646	0.0302265	963.671	0.0915442	0.0811258	1.12842	0.259142	0.76205	963.671	0.120292	0.0726186	1.6565	0.0976211	0.412978
ENSMUST00000007255	64.3867	0.0210774	0.195899	0.107593	0.914318	0.959247	64.3867	-0.0903669	0.178106	-0.507376	0.611891	0.731778	64.3867	-0.0192923	0.186704	-0.103331	0.917701	0.966772	64.3867	-0.143506	0.184515	-0.77775	0.436716	0.596986	64.3867	-0.0903459	0.184476	-0.489745	0.624315	0.788265	64.3867	-0.130716	0.197999	-0.660182	0.509137	0.903685	64.3867	-0.143485	0.178147	-0.805432	0.42057	0.773239
ENSMUST00000007257	4537.61	0.155765	0.0638442	2.43977	0.0146968	0.0664388	4537.61	0.354739	0.0570963	6.21299	5.19858e-10	3.95039e-09	4537.61	0.060347	0.0599136	1.00723	0.313823	0.568195	4537.61	0.230452	0.0596965	3.8604	0.0001132	0.000458158	4537.61	0.0577885	0.0599094	0.964599	0.334746	0.552552	4537.61	-0.0376295	0.0638482	-0.589358	0.555621	0.917298	4537.61	-0.066498	0.0568729	-1.16924	0.242307	0.619117
ENSMUST00000007259	0.890346	-0.343248	1.27777	-0.26863	0.788215	NA	0.890346	-0.520022	1.17299	-0.44333	0.657527	0.76859	0.890346	-1.94882	1.18362	-1.64649	0.0996628	0.274545	0.890346	-1.48521	1.0825	-1.37202	0.170059	0.296641	0.890346	0.993016	1.05088	0.944934	0.344692	NA	0.890346	-0.612553	1.38899	-0.441005	0.65921	NA	0.890346	0.0278248	1.2014	0.0231603	0.981522	NA
ENSMUST00000007296	141.269	-0.112453	0.180723	-0.622242	0.533783	0.727872	141.269	-0.11838	0.162344	-0.729194	0.465883	0.603658	141.269	0.113568	0.175027	0.648861	0.516429	0.745287	141.269	0.0478433	0.173504	0.275748	0.782741	0.871045	141.269	-0.593661	0.172069	-3.45013	0.000560313	0.00871559	141.269	-0.367639	0.183542	-2.00303	0.0451741	0.395399	141.269	-0.427437	0.163863	-2.6085	0.00909409	0.103729
ENSMUST00000007301	0.230179	-1.43986	3.33452	-0.431805	0.665883	NA	0.230179	-0.799366	2.98165	-0.268095	0.788626	0.865156	0.230179	-0.0676843	3.13014	-0.0216234	0.982748	NA	0.230179	-1.35816	3.13098	-0.433779	0.664449	0.786653	0.230179	-0.32445	3.12691	-0.10376	0.917359	NA	0.230179	1.04773	3.33753	0.313924	0.753579	NA	0.230179	-0.88324	2.9859	-0.295803	0.76738	NA
ENSMUST00000007449	0.0976748	0.00830231	5.50894	0.00150706	0.998798	NA	0.0976748	1.19158	4.92456	0.241967	0.808805	NA	0.0976748	-0.449016	5.16804	-0.0868833	0.930764	NA	0.0976748	-0.78683	5.16804	-0.152249	0.87899	NA	0.0976748	0.552439	5.16776	0.106901	0.914868	NA	0.0976748	0.09512	5.50916	0.0172658	0.986225	NA	0.0976748	-1.42597	4.92477	-0.289551	0.772159	NA
ENSMUST00000007482	178.116	-0.250407	0.103895	-2.41019	0.0159443	0.0705383	178.116	-0.494894	0.0958521	-5.1631	2.42895e-07	1.36267e-06	178.116	-0.435269	0.0968164	-4.49582	6.93027e-06	8.91595e-05	178.116	-0.811348	0.0970966	-8.35609	6.48297e-17	7.78192e-16	178.116	0.142585	0.0941066	1.51514	0.129736	0.308161	178.116	-0.0422775	0.106356	-0.39751	0.690992	0.947804	178.116	-0.173869	0.0987893	-1.76	0.0784081	0.370797
ENSMUST00000007602	3064.1	0.203553	0.0691371	2.9442	0.00323791	0.0211436	3064.1	0.512171	0.0617635	8.29245	1.10941e-16	1.40722e-15	3064.1	0.131159	0.0648317	2.02306	0.0430666	0.149996	3064.1	0.404713	0.0644871	6.27588	3.47653e-10	2.61413e-09	3064.1	0.0909596	0.0648993	1.40155	0.16105	0.352737	3064.1	0.018565	0.0690736	0.268771	0.788106	0.96485	3064.1	-0.0164979	0.0613303	-0.269002	0.787928	0.941854
ENSMUST00000007708	1565.22	-0.0493364	0.0582919	-0.846368	0.397347	0.613617	1565.22	0.210687	0.0519532	4.05533	5.00645e-05	0.000200708	1565.22	-0.00665913	0.0545379	-0.122101	0.902819	0.961382	1565.22	0.171173	0.0538414	3.17921	0.00147675	0.00489335	1565.22	0.0358157	0.0543979	0.658402	0.51028	0.70622	1565.22	0.0784929	0.0584226	1.34354	0.179098	0.676507	1565.22	-0.00369823	0.0513702	-0.0719918	0.942608	0.984289
ENSMUST00000007738	0.200431	0.00839436	4.7208	0.00177816	0.998581	NA	0.200431	0.167984	4.22244	0.0397837	0.968266	NA	0.200431	1.6069	4.40242	0.365005	0.715108	NA	0.200431	-0.306001	4.42863	-0.0690961	0.944913	NA	0.200431	0.55255	4.42845	0.124773	0.900703	NA	0.200431	2.15106	4.69636	0.458027	0.646933	NA	0.200431	0.0785657	4.22257	0.0186061	0.985155	NA
ENSMUST00000007747	143.177	-0.563151	0.134502	-4.18694	2.82736e-05	0.000426751	143.177	-0.784068	0.122755	-6.38728	1.68865e-10	1.3477e-09	143.177	-0.327665	0.127534	-2.56924	0.0101923	0.0495209	143.177	-0.544961	0.126617	-4.30401	1.67735e-05	7.70731e-05	143.177	-0.272412	0.123152	-2.21201	0.0269661	0.112645	143.177	-0.0369264	0.138525	-0.266568	0.789802	0.96485	143.177	-0.0333052	0.126231	-0.263843	0.791901	0.942712
ENSMUST00000007754	100.625	-0.222599	0.12261	-1.8155	0.0694473	0.201513	100.625	-0.896812	0.119458	-7.50737	6.03251e-14	6.33778e-13	100.625	-0.519198	0.116531	-4.45547	8.37104e-06	0.000105668	100.625	-1.07585	0.119158	-9.02874	1.73659e-19	2.43108e-18	100.625	0.0850778	0.111367	0.76394	0.444903	0.654652	100.625	-0.211522	0.127318	-1.66136	0.0966414	0.548495	100.625	-0.0939578	0.126752	-0.741272	0.458529	0.796346
ENSMUST00000007757	3949.22	0.0378318	0.0906843	0.417182	0.676546	0.826041	3949.22	1.03398	0.0807856	12.799	1.66045e-37	5.20032e-36	3949.22	0.0316008	0.0851743	0.371014	0.710627	0.870014	3949.22	0.968487	0.0847186	11.4318	2.89996e-30	6.40747e-29	3949.22	-0.0739353	0.0850887	-0.86892	0.384891	0.600319	3949.22	-0.0801663	0.0907646	-0.883234	0.37711	0.84027	3949.22	-0.139424	0.0803957	-1.73423	0.0828778	0.380566
ENSMUST00000007799	464.693	0.598244	0.42255	1.41579	0.156836	0.34723	464.693	4.14634	0.373207	11.11	1.1211e-28	2.58073e-27	464.693	0.59902	0.393019	1.52415	0.127472	0.323988	464.693	4.0975	0.389131	10.5299	6.2918e-26	1.18817e-24	464.693	0.480481	0.396887	1.21063	0.226039	0.435222	464.693	0.481257	0.418919	1.14881	0.250636	0.754856	464.693	0.431644	0.364948	1.18275	0.236906	0.611773
ENSMUST00000007803	2142.26	0.15062	0.126938	1.18657	0.235399	0.44948	2142.26	0.499881	0.113452	4.40609	1.05253e-05	4.68248e-05	2142.26	0.14301	0.11918	1.19995	0.23016	0.473676	2142.26	0.474381	0.118879	3.99045	6.59481e-05	0.000278168	2142.26	-0.0487157	0.119162	-0.40882	0.682672	0.824659	2142.26	-0.0563257	0.126955	-0.443667	0.657283	0.94054	2142.26	-0.0742164	0.113155	-0.655881	0.511901	0.824648
ENSMUST00000007814	678.102	-0.407942	0.0843916	-4.83391	1.33875e-06	2.91192e-05	678.102	-0.398883	0.0756948	-5.26962	1.3671e-07	7.93388e-07	678.102	-0.241448	0.0796606	-3.03096	0.00243781	0.0151217	678.102	-0.191486	0.0787326	-2.43211	0.0150112	0.0390726	678.102	-0.22032	0.0783713	-2.81123	0.0049353	0.0366716	678.102	-0.0538254	0.0855902	-0.628873	0.529432	0.910485	678.102	-0.0129231	0.0760688	-0.169888	0.865099	0.963676
ENSMUST00000007865	248.094	-0.096036	0.140658	-0.68276	0.494758	0.696984	248.094	0.0450102	0.125787	0.357828	0.720472	0.817166	248.094	-0.0944659	0.131949	-0.715925	0.474038	0.712192	248.094	0.0955462	0.13006	0.734632	0.462563	0.62242	248.094	0.00644212	0.131134	0.0491262	0.960819	0.98215	248.094	0.00801221	0.141419	0.0566559	0.954819	0.992868	248.094	0.0569781	0.124667	0.457042	0.647641	0.889739
ENSMUST00000007921	103.211	0.315426	0.127558	2.4728	0.0134059	0.0620884	103.211	0.139575	0.118126	1.18158	0.237374	0.362261	103.211	-0.0576854	0.116696	-0.494321	0.621079	0.817741	103.211	-0.307755	0.115863	-2.6562	0.00790279	0.0222586	103.211	0.382181	0.118995	3.21173	0.00131938	0.0151727	103.211	0.00906979	0.125416	0.0723177	0.942349	0.990459	103.211	-0.0651491	0.11497	-0.566661	0.570944	0.853044
ENSMUST00000007959	2610.72	0.164351	0.071466	2.29971	0.0214649	0.0879731	2610.72	0.335429	0.0639316	5.24668	1.54865e-07	8.91849e-07	2610.72	-0.0112939	0.0670099	-0.16854	0.866158	0.946805	2610.72	0.136311	0.0666853	2.04409	0.0409447	0.0924857	2610.72	0.137829	0.0670105	2.05683	0.039703	0.145104	2610.72	-0.0378158	0.0714655	-0.529148	0.596703	0.925472	2610.72	-0.0612892	0.0635908	-0.963806	0.335143	0.707165
ENSMUST00000007980	1277.52	-0.185916	0.124488	-1.49344	0.135321	0.315639	1277.52	-0.323005	0.111589	-2.8946	0.00379642	0.0104361	1277.52	-0.138919	0.117107	-1.18625	0.235523	0.481126	1277.52	-0.141037	0.116816	-1.20735	0.227298	0.373831	1277.52	-0.218663	0.116717	-1.87344	0.0610074	0.189661	1277.52	-0.171666	0.124854	-1.37493	0.169153	0.664643	1277.52	-0.0366956	0.111692	-0.328543	0.742501	0.926001
ENSMUST00000007993	260.56	-0.247403	0.106704	-2.3186	0.0204165	0.084893	260.56	-0.0722858	0.0951031	-0.760079	0.447207	0.586225	260.56	-0.0234493	0.100845	-0.232528	0.816128	0.923227	260.56	0.0895836	0.0987898	0.90681	0.364507	0.525523	260.56	-0.189848	0.0993069	-1.91173	0.0559111	0.179282	260.56	0.0341063	0.108136	0.3154	0.752458	0.958058	260.56	-0.0279782	0.0945631	-0.295868	0.767331	0.934518
ENSMUST00000008004	298.041	-0.191977	0.0990723	-1.93774	0.0526546	0.166942	298.041	-0.281891	0.0897	-3.1426	0.00167454	0.00497807	298.041	-0.204298	0.0928489	-2.20033	0.0277832	0.109073	298.041	-0.208524	0.091386	-2.2818	0.0225014	0.0554554	298.041	0.0153148	0.0915227	0.167334	0.867108	0.93317	298.041	0.00299301	0.100299	0.029841	0.976194	0.996489	298.041	0.0886819	0.0895605	0.99019	0.322081	0.698292
ENSMUST00000008016	184.09	4.9291	0.316006	15.5981	7.49614e-55	1.34904e-52	184.09	3.88609	0.295966	13.1302	2.21029e-39	7.29616e-38	184.09	4.23806	0.278144	15.237	2.01029e-52	2.42868e-50	184.09	3.1743	0.27919	11.3697	5.92105e-30	1.2944e-28	184.09	1.04793	0.329932	3.17621	0.00149212	0.0163988	184.09	0.356894	0.261474	1.36493	0.172276	0.6677	184.09	0.33614	0.238092	1.41181	0.158007	0.514675
ENSMUST00000008032	0.11622	0.00831691	5.50894	0.00150971	0.998795	NA	0.11622	1.19159	4.92456	0.241969	0.808805	NA	0.11622	0.0318693	5.16804	0.00616661	0.99508	NA	0.11622	-0.786837	5.16804	-0.152251	0.878989	NA	0.11622	0.552451	5.16776	0.106903	0.914866	NA	0.11622	0.576004	5.50916	0.104554	0.91673	NA	0.11622	-1.42597	4.92477	-0.289551	0.772159	NA
ENSMUST00000008036	2112.77	0.0707653	0.222542	0.317986	0.750496	0.87366	2112.77	0.0180215	0.199113	0.0905087	0.927883	0.956153	2112.77	0.0219955	0.208829	0.105328	0.916116	0.966394	2112.77	-0.0285937	0.208748	-0.136977	0.891049	0.939069	2112.77	-0.0630848	0.208781	-0.302158	0.762532	0.872661	2112.77	-0.111855	0.222587	-0.50252	0.615302	0.931198	2112.77	-0.1097	0.199079	-0.551038	0.581608	0.856751
ENSMUST00000008088	7.59092	-0.0562835	0.367373	-0.153205	0.878236	0.941691	7.59092	-1.17309	0.398691	-2.94235	0.00325731	0.00907374	7.59092	0.321936	0.356338	0.903456	0.366284	0.619577	7.59092	-0.436865	0.373825	-1.16864	0.242551	0.392249	7.59092	-0.282368	0.354391	-0.796771	0.425584	NA	7.59092	0.0958507	0.369252	0.259581	0.795187	0.966304	7.59092	0.453857	0.416061	1.09084	0.275342	0.655576
ENSMUST00000008090	8.23427	-0.189644	0.391299	-0.484652	0.627923	0.79313	8.23427	0.555803	0.324676	1.71187	0.0869202	0.160257	8.23427	0.66	0.425928	1.54956	0.121248	0.313123	8.23427	1.36042	0.392074	3.46982	0.000520812	0.00188179	8.23427	-0.897833	0.412826	-2.17484	0.0296417	NA	8.23427	-0.0481887	0.405099	-0.118956	0.905311	0.986145	8.23427	-0.0932122	0.297843	-0.312957	0.754313	0.92909
ENSMUST00000008094	68.2171	-0.402902	0.156119	-2.58074	0.00985898	0.0491227	68.2171	-0.667726	0.144924	-4.60742	4.0769e-06	1.93415e-05	68.2171	-0.286647	0.146243	-1.96007	0.0499874	0.167462	68.2171	-0.499158	0.14468	-3.45009	0.000560401	0.00201512	68.2171	-0.0714463	0.141023	-0.50663	0.612414	0.779058	68.2171	0.0448082	0.16085	0.278571	0.780574	0.964422	68.2171	0.097122	0.148485	0.654087	0.513056	0.824762
ENSMUST00000008280	0.0823171	0.00834843	5.50894	0.00151543	0.998791	NA	0.0823171	1.19162	4.92456	0.241975	0.8088	NA	0.0823171	0.608915	5.16804	0.117823	0.906208	NA	0.0823171	-0.209791	5.16804	-0.0405939	0.96762	NA	0.0823171	-0.0245804	5.16776	-0.0047565	0.996205	NA	0.0823171	0.575986	5.50916	0.104551	0.916732	NA	0.0823171	-1.42599	4.92477	-0.289555	0.772157	NA
ENSMUST00000008297	0.113207	0.503072	5.49613	0.0915321	0.92707	NA	0.113207	-0.793772	4.92738	-0.161094	0.872019	NA	0.113207	0.128	5.16804	0.0247676	0.98024	NA	0.113207	-0.209844	5.16804	-0.0406041	0.967612	NA	0.113207	-0.986295	5.16776	-0.190855	0.848639	NA	0.113207	-1.36137	5.49634	-0.247686	0.804377	NA	0.113207	-0.402366	4.92759	-0.0816558	0.93492	NA
ENSMUST00000008462	18.4173	-0.165702	0.26187	-0.632766	0.526886	0.723018	18.4173	-1.30415	0.277584	-4.69823	2.62426e-06	1.27693e-05	18.4173	-0.51838	0.246451	-2.10338	0.0354329	0.129965	18.4173	-1.3341	0.261311	-5.10542	3.30058e-07	1.88238e-06	18.4173	0.184067	0.236145	0.779464	0.435707	0.646255	18.4173	-0.168611	0.2712	-0.621723	0.534124	0.910691	18.4173	0.154118	0.299285	0.514954	0.606585	0.871074
ENSMUST00000008477	278.657	0.231232	0.0925239	2.49916	0.0124488	0.0586624	278.657	0.498554	0.0824536	6.04648	1.48048e-09	1.0755e-08	278.657	0.155098	0.085579	1.81234	0.0699334	0.214446	278.657	0.356036	0.0831515	4.28178	1.85405e-05	8.46033e-05	278.657	0.190559	0.0869287	2.19213	0.0283701	0.116396	278.657	0.114425	0.0912569	1.25388	0.209885	0.710334	278.657	0.0480416	0.0784613	0.612297	0.540341	0.839677
ENSMUST00000008517	466.33	-0.0962491	0.0608833	-1.58088	0.113906	0.281957	466.33	-0.0891705	0.0551029	-1.61825	0.105608	0.188111	466.33	-0.0984082	0.0579735	-1.69747	0.0896079	0.256468	466.33	-0.0923499	0.0564415	-1.6362	0.101797	0.196602	466.33	-0.0688898	0.0567381	-1.21417	0.224682	0.434031	466.33	-0.0710488	0.0620362	-1.14528	0.252093	0.755437	466.33	-0.0720692	0.0547976	-1.31519	0.188446	0.556151
ENSMUST00000008528	378.343	0.948135	0.149815	6.32872	2.47206e-10	1.00188e-08	378.343	0.720509	0.13539	5.32173	1.02787e-07	6.05676e-07	378.343	0.771479	0.140287	5.4993	3.81304e-08	7.45447e-07	378.343	0.614606	0.139941	4.39189	1.1237e-05	5.29755e-05	378.343	0.243597	0.142643	1.70774	0.0876854	0.240332	378.343	0.0669417	0.147573	0.453618	0.650103	0.937783	378.343	0.137694	0.13254	1.03889	0.298857	0.67509
ENSMUST00000008537	561.029	-0.0557597	0.120768	-0.461711	0.644288	0.804203	561.029	-0.100173	0.108456	-0.923628	0.35568	0.495275	561.029	-0.0879022	0.112628	-0.780462	0.435119	0.681163	561.029	-0.0636296	0.111975	-0.568248	0.569866	0.713773	561.029	0.181472	0.112568	1.6121	0.10694	0.272593	561.029	0.149329	0.120823	1.23593	0.216485	0.716971	561.029	0.218015	0.10784	2.02165	0.0432122	0.269192
ENSMUST00000008542	987.734	0.094747	0.0860895	1.10056	0.271087	0.490311	987.734	0.366011	0.0768388	4.76336	1.90392e-06	9.48223e-06	987.734	-0.0332841	0.0810722	-0.410549	0.681404	0.854601	987.734	0.410244	0.0799401	5.13189	2.86845e-07	1.64961e-06	987.734	0.00580521	0.0808084	0.0718392	0.94273	0.972922	987.734	-0.122226	0.0863372	-1.41568	0.156869	0.65056	987.734	0.0500377	0.0759251	0.659041	0.50987	0.82394
ENSMUST00000008573	659.65	0.0956171	0.058668	1.6298	0.103144	0.263795	659.65	-0.00785118	0.0534814	-0.146802	0.883288	0.929407	659.65	0.0718606	0.0550726	1.30483	0.191949	0.42368	659.65	0.0388844	0.054127	0.718392	0.472515	0.631232	659.65	0.043918	0.0550913	0.797186	0.425343	0.638346	659.65	0.0201616	0.0586504	0.343759	0.731028	0.952535	659.65	0.0906536	0.0524875	1.72715	0.0841415	0.383834
ENSMUST00000008582	0.0796316	-0.953364	5.50894	-0.173058	0.862606	NA	0.0796316	-0.793765	4.92738	-0.161093	0.872021	NA	0.0796316	-0.449085	5.16804	-0.0868966	0.930754	NA	0.0796316	-0.786911	5.16804	-0.152265	0.878978	NA	0.0796316	-0.409206	5.16776	-0.0791845	0.936886	NA	0.0796316	0.0950733	5.50916	0.0172573	0.986231	NA	0.0796316	-0.402352	4.92759	-0.0816529	0.934923	NA
ENSMUST00000008594	4.15601	-2.34917	0.747927	-3.14091	0.00168422	0.0127175	4.15601	-0.191886	0.441742	-0.434385	0.664009	0.773977	4.15601	-0.596838	0.565079	-1.0562	0.290876	0.544499	4.15601	0.272571	0.489555	0.556773	0.577682	0.719813	4.15601	-0.644605	0.483939	-1.332	0.182861	NA	4.15601	1.10773	0.802816	1.37981	0.167646	NA	4.15601	-0.180148	0.447887	-0.402218	0.687524	0.906669
ENSMUST00000008684	419.863	0.190592	0.147431	1.29275	0.196097	0.401789	419.863	0.0404861	0.132684	0.305133	0.760265	0.846248	419.863	-0.0262907	0.137687	-0.190945	0.848568	0.938377	419.863	-0.113212	0.137185	-0.825246	0.409232	0.570398	419.863	0.277372	0.137964	2.01047	0.0443818	0.155223	419.863	0.0604896	0.147172	0.411013	0.681063	0.945917	419.863	0.123674	0.131874	0.937825	0.348334	0.718868
ENSMUST00000008733	59.1162	-0.22966	0.187351	-1.22583	0.220264	0.431535	59.1162	0.217922	0.163078	1.33631	0.181449	0.291855	59.1162	-0.258416	0.173113	-1.49276	0.135499	0.337092	59.1162	0.157965	0.16437	0.961033	0.336535	0.496693	59.1162	0.110075	0.169709	0.64861	0.51659	0.710397	59.1162	0.0813191	0.190439	0.427008	0.669374	0.944173	59.1162	0.050119	0.157514	0.318187	0.750343	0.927871
ENSMUST00000008745	0.309953	-2.89039	3.06755	-0.942245	0.346067	NA	0.309953	-2.73078	2.72762	-1.00116	0.31675	0.454013	0.309953	-1.02047	2.94349	-0.346686	0.728827	NA	0.309953	-1.3583	2.94349	-0.461458	0.64447	0.773779	0.309953	-1.77485	2.86771	-0.618908	0.535977	NA	0.309953	0.0950704	3.1385	0.0302916	0.975834	NA	0.309953	-0.402364	2.80717	-0.143334	0.886026	NA
ENSMUST00000008748	464.805	-0.0792862	0.0686303	-1.15527	0.247982	0.464728	464.805	-0.0762712	0.0619866	-1.23045	0.21853	0.339359	464.805	-0.132179	0.0653956	-2.02122	0.0432574	0.150457	464.805	-0.0841702	0.0638356	-1.31855	0.187321	0.320919	464.805	-0.0732754	0.0641022	-1.1431	0.252996	0.466566	464.805	-0.126168	0.0698398	-1.80653	0.0708356	0.482848	464.805	-0.0811743	0.0617108	-1.3154	0.188376	0.556062
ENSMUST00000008812	52.014	-0.706983	0.241372	-2.92901	0.0034004	0.0219862	52.014	-0.55268	0.214431	-2.57743	0.00995383	0.0247273	52.014	-0.347954	0.226629	-1.53535	0.124698	0.319207	52.014	-0.023179	0.219635	-0.105534	0.915952	0.953142	52.014	-0.272856	0.21907	-1.24552	0.212941	0.420768	52.014	0.0861723	0.248253	0.347115	0.728505	0.952468	52.014	0.256645	0.215008	1.19366	0.232613	0.606624
ENSMUST00000008826	176.014	-0.456327	0.154878	-2.94637	0.00321531	0.0210324	176.014	-0.327843	0.138234	-2.37165	0.017709	0.0412078	176.014	-0.14116	0.144554	-0.976525	0.328804	0.582498	176.014	-0.148861	0.142969	-1.04121	0.297779	0.455247	176.014	-0.133441	0.142736	-0.934879	0.349851	0.566733	176.014	0.181726	0.156555	1.16078	0.245729	0.750442	176.014	0.045542	0.138475	0.328881	0.742245	0.925989
ENSMUST00000008830	14.5194	-0.5755	0.29168	-1.97306	0.0484893	0.157977	14.5194	-1.62954	0.310027	-5.25611	1.47136e-07	8.50012e-07	14.5194	-1.44932	0.283939	-5.10435	3.31933e-07	5.55521e-06	14.5194	-1.84134	0.286561	-6.42564	1.31312e-10	1.02473e-09	14.5194	0.351734	0.24628	1.42819	0.153239	0.342683	14.5194	-0.522087	0.324105	-1.61086	0.107211	0.570498	14.5194	0.139933	0.342899	0.408087	0.68321	0.90584
ENSMUST00000008878	58.4195	-0.244054	0.181372	-1.3456	0.178431	0.378677	58.4195	-0.508443	0.168824	-3.01167	0.00259816	0.00741274	58.4195	0.0239954	0.156038	0.153779	0.877784	0.950763	58.4195	-0.42129	0.157208	-2.67983	0.00736592	0.0209359	58.4195	0.40457	0.159888	2.53034	0.0113953	0.0639667	58.4195	0.672619	0.177987	3.77904	0.000157435	0.00928175	58.4195	0.491724	0.166288	2.95705	0.00310593	0.0523121
ENSMUST00000008893	2127.9	-0.078369	0.0771565	-1.01572	0.309765	0.532127	2127.9	-0.0341527	0.0690987	-0.49426	0.621123	0.739104	2127.9	-0.203958	0.0722511	-2.8229	0.00475911	0.0263687	2127.9	-0.047129	0.0718696	-0.655757	0.51198	0.665583	2127.9	0.14016	0.0720923	1.94417	0.0518746	0.170569	2127.9	0.0145712	0.0773049	0.18849	0.850492	0.974681	2127.9	0.127184	0.0688664	1.84682	0.0647737	0.336063
ENSMUST00000008907	858.15	-0.063368	0.0605769	-1.04608	0.295526	0.517307	858.15	-0.0890779	0.0546241	-1.63074	0.102945	0.184184	858.15	-0.0486761	0.0578008	-0.842136	0.399712	0.651874	858.15	-0.11458	0.0571028	-2.00655	0.0447971	0.0996329	858.15	-0.175412	0.0569624	-3.07944	0.00207391	0.0205262	858.15	-0.16072	0.0613659	-2.61905	0.0088176	0.165972	858.15	-0.200914	0.0547705	-3.66829	0.000244179	0.00840982
ENSMUST00000008966	23.0105	0.531149	0.336167	1.58002	0.114103	0.282307	23.0105	0.537109	0.305554	1.75782	0.0787777	0.147468	23.0105	0.11405	0.301868	0.377813	0.705569	0.86721	23.0105	-0.00777366	0.29858	-0.0260354	0.979229	0.987365	23.0105	0.618541	0.314012	1.9698	0.0488614	0.164587	23.0105	0.201442	0.324851	0.620104	0.535189	0.910701	23.0105	0.0736583	0.289671	0.254282	0.799277	0.944159
ENSMUST00000008991	5.63389	-0.538945	0.44624	-1.20774	0.227145	0.439543	5.63389	-0.806707	0.419031	-1.92517	0.0542077	0.108147	5.63389	-0.389541	0.473108	-0.823367	0.410299	0.661062	5.63389	-0.0264804	0.436023	-0.0607316	0.951573	0.973176	5.63389	-0.623175	0.420151	-1.48322	0.138017	NA	5.63389	-0.473771	0.496422	-0.954373	0.339895	0.821746	5.63389	0.157052	0.434944	0.361086	0.718035	0.916807
ENSMUST00000009003	737.914	0.106324	0.0579898	1.83349	0.0667296	0.196566	737.914	0.315924	0.0517734	6.10206	1.04713e-09	7.73973e-09	737.914	0.0482427	0.0544792	0.885525	0.375874	0.629383	737.914	0.253132	0.05295	4.78059	1.74784e-06	9.1523e-06	737.914	0.05468	0.0544541	1.00415	0.315307	0.533978	737.914	-0.00340107	0.0580133	-0.0586256	0.95325	0.992326	737.914	-0.00811179	0.050189	-0.161625	0.871601	0.964747
ENSMUST00000009099	239.284	-0.267528	0.0920215	-2.90724	0.00364637	0.02318	239.284	-0.28374	0.0831701	-3.41156	0.000645927	0.00209863	239.284	-0.00169982	0.0867364	-0.0195976	0.984364	0.993766	239.284	-0.0465263	0.0850818	-0.546842	0.584487	0.725087	239.284	-0.169597	0.085161	-1.99149	0.0464268	0.159966	239.284	0.0962309	0.0934813	1.02941	0.303285	0.796563	239.284	0.0676158	0.083089	0.813776	0.415773	0.769019
ENSMUST00000009102	204.426	-0.0827221	0.0940896	-0.879184	0.379301	0.59747	204.426	-0.130678	0.0855934	-1.52672	0.12683	0.218533	204.426	-0.0994579	0.0881606	-1.12814	0.259259	0.509426	204.426	-0.0142076	0.0854717	-0.166225	0.86798	0.925213	204.426	0.0350859	0.0870016	0.403279	0.686743	0.827135	204.426	0.0183501	0.0951623	0.192829	0.847093	0.974681	204.426	0.151556	0.0840379	1.80342	0.0713218	0.352221
ENSMUST00000009138	977.08	-0.0872922	0.0875855	-0.996651	0.318934	0.541545	977.08	-0.22267	0.078838	-2.8244	0.00473699	0.0127211	977.08	-0.0227375	0.081794	-0.277985	0.781024	0.90599	977.08	-0.260361	0.0816354	-3.18932	0.0014261	0.00474073	977.08	0.0886114	0.0817088	1.08448	0.278153	0.493809	977.08	0.153166	0.087665	1.74717	0.0806071	0.512763	977.08	0.0509199	0.078762	0.646504	0.517953	0.827548
ENSMUST00000009157	256.385	0.0345224	0.0897684	0.384572	0.700555	0.841434	256.385	0.225135	0.0801444	2.80912	0.00496778	0.0132675	256.385	-0.0216999	0.0837511	-0.2591	0.795558	0.912717	256.385	0.0269902	0.0816698	0.33048	0.741038	0.842576	256.385	0.0956114	0.0835525	1.14433	0.252488	0.46594	256.385	0.0393891	0.0899533	0.437884	0.66147	0.941123	256.385	-0.102533	0.0781797	-1.31151	0.189686	0.557695
ENSMUST00000009174	654.5	0.2051	0.0707015	2.90093	0.00372054	0.0235525	654.5	0.132803	0.0640281	2.07414	0.0380663	0.0800363	654.5	0.0627997	0.066203	0.948593	0.342828	0.596914	654.5	-0.0767443	0.0656636	-1.16875	0.242505	0.392214	654.5	0.132713	0.0664324	1.99772	0.0457474	0.1582	654.5	-0.00958752	0.0704861	-0.13602	0.891805	0.982889	654.5	-0.0768344	0.0632301	-1.21516	0.224307	0.598996
ENSMUST00000009219	37.4599	-0.0999917	0.202118	-0.494719	0.620798	0.788888	37.4599	-0.147195	0.184386	-0.798296	0.424699	0.564885	37.4599	-0.0847098	0.186862	-0.453327	0.650313	0.836743	37.4599	-0.122581	0.182033	-0.673399	0.500693	0.655689	37.4599	0.0883187	0.185201	0.47688	0.633447	0.794378	37.4599	0.103601	0.203642	0.50874	0.610935	0.930109	37.4599	0.112933	0.181204	0.623235	0.53313	0.836239
ENSMUST00000009220	78.263	0.0590461	0.14117	0.418263	0.675755	0.825572	78.263	-0.039634	0.129683	-0.305622	0.759893	0.846062	78.263	-0.036101	0.130419	-0.276809	0.781927	0.90645	78.263	-0.0966007	0.127408	-0.758199	0.448332	0.60803	78.263	0.165111	0.130754	1.26276	0.206675	0.412827	78.263	0.069964	0.140859	0.496694	0.619405	0.932497	78.263	0.108144	0.126309	0.856188	0.391894	0.75344
ENSMUST00000009234	1977.88	-0.144138	0.0622186	-2.31664	0.0205233	0.0850703	1977.88	-0.200802	0.055865	-3.59441	0.000325126	0.00112123	1977.88	0.000586068	0.0587945	0.00996808	0.992047	0.996396	1977.88	-0.0799506	0.0585102	-1.36644	0.171801	0.299209	1977.88	-0.259745	0.0584012	-4.44759	8.68388e-06	0.000478467	1977.88	-0.115021	0.0625879	-1.83774	0.0661	0.469276	1977.88	-0.138893	0.055979	-2.48117	0.0130951	0.131115
ENSMUST00000009236	1.46693	-2.31541	1.26171	-1.83513	0.0664863	0.196112	1.46693	-0.298259	0.880623	-0.338691	0.734843	0.827268	1.46693	-0.598368	0.990502	-0.604106	0.545773	0.766909	1.46693	-1.48827	1.05704	-1.40796	0.159143	0.281136	1.46693	-0.324699	0.912219	-0.355944	0.721882	NA	1.46693	1.39234	1.31942	1.05527	0.291303	NA	1.46693	-1.51471	1.0299	-1.47074	0.141361	0.489577
ENSMUST00000009321	291.287	0.0672472	0.0700158	0.960458	0.336825	0.557271	291.287	-0.224051	0.0654805	-3.42164	0.000622441	0.00203152	291.287	-0.0296918	0.0684078	-0.43404	0.664259	0.84558	291.287	-0.462339	0.0690301	-6.69763	2.11821e-11	1.7586e-10	291.287	-0.135565	0.0668519	-2.02784	0.0425763	0.151478	291.287	-0.232504	0.0715029	-3.25167	0.00114728	0.0442479	291.287	-0.373853	0.0677029	-5.52196	3.35235e-08	1.03162e-05
ENSMUST00000009329	7.66416	1.47429	0.60348	2.44298	0.0145666	0.0660279	7.66416	1.14031	0.57001	2.00051	0.0454456	0.0932355	7.66416	0.376632	0.493326	0.763455	0.445192	0.689857	7.66416	0.637776	0.480231	1.32806	0.184158	0.316322	7.66416	1.45478	0.573567	2.53637	0.0112008	NA	7.66416	0.357121	0.527806	0.676614	0.498651	0.899837	7.66416	0.952246	0.475977	2.00061	0.0454343	0.27754
ENSMUST00000009356	65.4866	1.58477	0.570034	2.78013	0.00543368	0.0313755	65.4866	5.23513	0.487125	10.747	6.12272e-27	1.31071e-25	65.4866	2.369	0.476014	4.97674	6.46633e-07	1.02245e-05	65.4866	5.76766	0.458903	12.5684	3.15107e-36	8.49809e-35	65.4866	0.672121	0.583213	1.15244	0.249139	0.462247	65.4866	1.45635	0.459772	3.16755	0.00153731	0.0531623	65.4866	1.20466	0.328244	3.67001	0.000242541	0.00839009
ENSMUST00000009392	0.143773	-0.953372	4.18932	-0.227572	0.819979	NA	0.143773	-0.312883	3.74705	-0.0835011	0.933453	NA	0.143773	0.489275	3.92948	0.124514	0.900908	NA	0.143773	-0.786905	3.93001	-0.20023	0.841301	NA	0.143773	-0.409214	3.92989	-0.104129	0.917067	NA	0.143773	1.03343	4.18891	0.246707	0.805135	NA	0.143773	-0.883236	3.74715	-0.235709	0.813658	NA
ENSMUST00000009396	133.185	-0.035059	0.157527	-0.222558	0.823879	0.913463	133.185	-0.082689	0.142338	-0.580936	0.561284	0.690261	133.185	-0.199846	0.145186	-1.37649	0.168671	0.388202	133.185	-0.224185	0.143307	-1.56437	0.11773	0.221466	133.185	0.292809	0.145037	2.01885	0.0435024	0.153577	133.185	0.128021	0.157664	0.811986	0.4168	0.860117	133.185	0.151312	0.140574	1.07639	0.281753	0.66081
ENSMUST00000009411	119.359	-0.448035	0.126334	-3.54642	0.000390499	0.00389648	119.359	-0.794666	0.117656	-6.75412	1.43701e-11	1.2663e-10	119.359	-0.883666	0.122036	-7.24105	4.45218e-13	1.46798e-11	119.359	-0.545481	0.115387	-4.72741	2.27405e-06	1.17365e-05	119.359	0.036207	0.113357	0.319407	0.749418	0.864341	119.359	-0.399424	0.134177	-2.97685	0.00291225	0.0830682	119.359	0.285391	0.119614	2.38594	0.0170355	0.154411
ENSMUST00000009425	119.506	-0.181558	0.114127	-1.59085	0.111644	0.278319	119.506	-0.562239	0.107714	-5.21974	1.7917e-07	1.02467e-06	119.506	-0.182529	0.106989	-1.70606	0.0879967	0.253357	119.506	-0.430004	0.106141	-4.05124	5.09464e-05	0.000219091	119.506	0.0135054	0.104563	0.129161	0.897231	0.949932	119.506	0.0125342	0.116353	0.107726	0.914213	0.987655	119.506	0.14574	0.109247	1.33405	0.182188	0.548956
ENSMUST00000009435	1855.58	0.0246131	0.0569071	0.432513	0.665369	0.818619	1855.58	0.080553	0.0510382	1.57829	0.114499	0.200937	1855.58	-0.0728382	0.0533199	-1.36606	0.17192	0.393669	1855.58	-0.0541577	0.0528887	-1.02399	0.305838	0.464384	1855.58	0.0915833	0.0531871	1.72191	0.0850863	0.235668	1855.58	-0.00586803	0.0570313	-0.102891	0.918049	0.987681	1855.58	-0.0431275	0.0507271	-0.850185	0.395222	0.755224
ENSMUST00000009522	0.523379	-2.17701	2.22062	-0.980362	0.326908	NA	0.523379	-0.00646781	1.91595	-0.00337578	0.997307	0.998335	0.523379	0.608886	2.14113	0.284376	0.776123	NA	0.523379	2.56437	2.04175	1.25596	0.20913	0.350354	0.523379	-2.20992	2.07509	-1.06497	0.286888	NA	0.523379	0.575983	2.28246	0.252352	0.800769	NA	0.523379	0.360915	1.87979	0.191998	0.847744	NA
ENSMUST00000009550	327.215	0.258798	0.0749383	3.45348	0.000553406	0.00520263	327.215	0.246749	0.0682579	3.61495	0.000300406	0.00104339	327.215	0.200227	0.0700892	2.85675	0.00428	0.0241114	327.215	0.248183	0.0682889	3.63431	0.000278727	0.00105829	327.215	0.104664	0.0712053	1.4699	0.14159	0.326209	327.215	0.0460941	0.0738785	0.623917	0.532682	0.910663	327.215	0.106098	0.0652097	1.62703	0.10373	0.423144
ENSMUST00000009679	329.598	0.138708	0.0808431	1.71577	0.0862048	0.233499	329.598	0.197939	0.0729478	2.71343	0.00665906	0.0172053	329.598	0.0622265	0.0756375	0.822694	0.410682	0.661231	329.598	0.0076971	0.0743347	0.103547	0.917529	0.954077	329.598	0.0981787	0.0758992	1.29354	0.195824	0.39849	329.598	0.0216974	0.0805974	0.269207	0.787771	0.96485	329.598	-0.0920631	0.0713186	-1.29087	0.196748	0.566069
ENSMUST00000009693	588.474	0.245212	0.100453	2.44106	0.0146444	0.0662415	588.474	0.328458	0.0901401	3.64386	0.000268578	0.000942163	588.474	-0.0649113	0.0933441	-0.695398	0.486806	0.72224	588.474	-0.0262022	0.0925638	-0.283072	0.777122	0.867058	588.474	0.372503	0.0937989	3.97129	7.14849e-05	0.00206709	588.474	0.0623792	0.100029	0.623613	0.532882	0.910663	588.474	0.0178422	0.0888542	0.200803	0.840853	0.95807
ENSMUST00000009695	4.24823	-1.86901	0.639416	-2.923	0.00346673	0.0223673	4.24823	-2.32129	0.613137	-3.78592	0.000153142	0.000564575	4.24823	-1.3084	0.569253	-2.29845	0.021536	0.0898629	4.24823	-2.66363	0.667145	-3.99258	6.53588e-05	0.000276106	4.24823	-0.28998	0.492099	-0.589273	0.555678	NA	4.24823	0.270631	0.700529	0.386323	0.699257	NA	4.24823	-0.632321	0.760827	-0.831097	0.405919	0.763284
ENSMUST00000009705	752.006	-0.189859	0.0846296	-2.24341	0.0248701	0.0974751	752.006	-0.397326	0.0764922	-5.19432	2.05464e-07	1.16576e-06	752.006	-0.16002	0.0796211	-2.00977	0.0444552	0.153931	752.006	-0.255193	0.0791098	-3.2258	0.0012562	0.00422359	752.006	-0.0749703	0.0789189	-0.949967	0.342129	0.559872	752.006	-0.0451314	0.0852848	-0.529184	0.596678	0.925472	752.006	0.0671625	0.0766892	0.875775	0.381152	0.744414
ENSMUST00000009707	393.227	-0.170353	0.107037	-1.59153	0.111491	0.278093	393.227	-0.171724	0.0961837	-1.78537	0.0742008	0.140494	393.227	-0.313601	0.100184	-3.13025	0.00174657	0.0114203	393.227	-0.350434	0.0992073	-3.53234	0.000411898	0.00151445	393.227	0.106513	0.0991551	1.07421	0.282729	0.498024	393.227	-0.0367348	0.107991	-0.340164	0.733733	0.953364	393.227	-0.0721967	0.0962375	-0.750192	0.453139	0.792671
ENSMUST00000009713	699.921	-0.292881	0.094699	-3.09276	0.00198308	0.0144822	699.921	-0.467244	0.0853374	-5.47525	4.36895e-08	2.69065e-07	699.921	-0.0256864	0.0897107	-0.286325	0.774629	0.90243	699.921	-0.179198	0.0893215	-2.00621	0.0448334	0.0996735	699.921	-0.365416	0.0887766	-4.11613	3.85291e-05	0.00132091	699.921	-0.0982213	0.0955753	-1.02768	0.304098	0.797171	699.921	-0.0773698	0.0859042	-0.900653	0.367773	0.734601
ENSMUST00000009728	827.383	0.0483027	0.0936691	0.515674	0.606082	0.779492	827.383	-0.0971122	0.0843839	-1.15084	0.249799	0.377039	827.383	-0.190301	0.0873961	-2.17745	0.0294467	0.113751	827.383	-0.290103	0.0869975	-3.33461	0.000854178	0.0029693	827.383	0.272827	0.0873256	3.12425	0.00178256	0.0185033	827.383	0.0342237	0.0937348	0.365112	0.715028	0.951214	827.383	0.0798365	0.0840443	0.949933	0.342146	0.712383
ENSMUST00000009774	267.142	0.110402	0.0856926	1.28835	0.197625	0.403226	267.142	0.261919	0.0768193	3.40955	0.000650696	0.00211287	267.142	0.267739	0.0825512	3.2433	0.00118152	0.00821907	267.142	0.457741	0.0798945	5.72931	1.00839e-08	6.74098e-08	267.142	-0.193476	0.0823649	-2.34901	0.0188232	0.0885686	267.142	-0.0361398	0.0858716	-0.420858	0.673859	0.945039	267.142	0.00234472	0.0741644	0.0316152	0.974779	0.991318
ENSMUST00000009777	2.10613	0.437632	1.29411	0.338171	0.735234	0.862939	2.10613	3.54043	1.01634	3.4835	0.000494905	0.00164852	2.10613	1.00764	1.39883	0.720342	0.471314	0.710546	2.10613	2.99326	1.21155	2.47061	0.0134883	0.0355345	2.10613	-1.28243	1.36309	-0.940826	0.346794	NA	2.10613	-0.712422	1.33171	-0.534967	0.592673	NA	2.10613	-1.8296	0.801743	-2.28203	0.0224877	0.185361
ENSMUST00000009789	537.195	0.249142	0.137859	1.80722	0.0707282	0.204236	537.195	0.520802	0.123185	4.22781	2.35972e-05	9.9788e-05	537.195	0.158431	0.129538	1.22304	0.221315	0.463257	537.195	0.46927	0.128492	3.65212	0.000260082	0.000991147	537.195	0.0389189	0.129685	0.300103	0.764099	0.873761	537.195	-0.0517921	0.137721	-0.376065	0.706868	0.950908	537.195	-0.0126135	0.121928	-0.10345	0.917606	0.975798
ENSMUST00000009798	346.398	0.490385	0.113901	4.30536	1.66715e-05	0.000271577	346.398	0.560786	0.102542	5.46884	4.52993e-08	2.78293e-07	346.398	0.456457	0.106059	4.30379	1.679e-05	0.000197146	346.398	0.39486	0.105274	3.75078	0.000176283	0.000689957	346.398	0.197852	0.108003	1.83191	0.0669644	0.201973	346.398	0.163923	0.11206	1.46281	0.143518	0.632386	346.398	0.0319257	0.0996641	0.320333	0.748716	0.927248
ENSMUST00000009875	2.95137	-1.09847	0.903722	-1.2155	0.224177	0.436206	2.95137	0.911149	0.643896	1.41506	0.157052	0.260103	2.95137	0.259935	0.76992	0.337614	0.735654	0.883379	2.95137	1.35037	0.700007	1.92908	0.0537212	0.115965	2.95137	-0.410048	0.752955	-0.544585	0.586039	NA	2.95137	0.948358	0.917905	1.03318	0.301521	NA	2.95137	0.0291712	0.581094	0.0502005	0.959963	0.988646
ENSMUST00000009877	53.8425	0.101226	0.137709	0.735072	0.462296	0.671135	53.8425	-0.467517	0.136472	-3.42573	0.000613143	0.00200593	53.8425	0.0933192	0.130622	0.714423	0.474966	0.712818	53.8425	-0.746044	0.139444	-5.35012	8.78961e-08	5.34337e-07	53.8425	0.00825033	0.130775	0.0630882	0.949696	0.976844	53.8425	0.000343451	0.137564	0.00249667	0.998008	0.999437	53.8425	-0.270277	0.144801	-1.86653	0.0619667	0.328257
ENSMUST00000009885	569.387	-0.368301	0.124734	-2.95269	0.00315023	0.0207197	569.387	-0.437757	0.111942	-3.91057	9.20801e-05	0.000352372	569.387	-0.0362386	0.117026	-0.309664	0.756817	0.893527	569.387	-0.0875149	0.116503	-0.751179	0.452545	0.612083	569.387	-0.204692	0.116395	-1.75859	0.0786467	0.224585	569.387	0.12737	0.125323	1.01634	0.309468	0.800857	569.387	0.14555	0.112054	1.29892	0.193971	0.563127
ENSMUST00000010007	539.307	-0.0111044	0.0794601	-0.139748	0.888859	0.946459	539.307	0.0609809	0.0713414	0.854775	0.392676	0.533118	539.307	-0.103744	0.0742287	-1.39763	0.162225	0.378492	539.307	-0.110658	0.0732419	-1.51086	0.130824	0.240477	539.307	0.112671	0.0738903	1.52483	0.1273	0.30478	539.307	0.0200308	0.0797748	0.251092	0.801743	0.967239	539.307	-0.0589687	0.0706696	-0.834428	0.40404	0.761525
ENSMUST00000010020	0.360298	-0.953387	2.87804	-0.331262	0.740446	NA	0.360298	0.721749	2.5558	0.282396	0.77764	0.858235	0.360298	0.994792	2.68911	0.369933	0.711432	NA	0.360298	0.699946	2.68952	0.260249	0.794672	0.878915	0.360298	-0.409221	2.69983	-0.151573	0.879524	NA	0.360298	1.53896	2.86798	0.536599	0.591544	NA	0.360298	-0.431024	2.5449	-0.169368	0.865507	NA
ENSMUST00000010038	226.239	0.182624	0.131778	1.38584	0.165794	0.360413	226.239	0.291783	0.118279	2.4669	0.0136288	0.0327429	226.239	0.0947359	0.121281	0.781129	0.434727	0.680702	226.239	0.108715	0.119904	0.906679	0.364577	0.525578	226.239	0.318531	0.122683	2.59637	0.00942141	0.0563095	226.239	0.230643	0.130473	1.76774	0.0771047	0.503362	226.239	0.135462	0.115395	1.17391	0.240433	0.616783
ENSMUST00000010049	108.081	0.11313	0.108543	1.04227	0.297289	0.518907	108.081	0.0270697	0.100091	0.27045	0.786814	0.86426	108.081	-0.0194832	0.10254	-0.190006	0.849305	0.938788	108.081	-0.127502	0.100168	-1.27288	0.203061	0.342062	108.081	0.0797924	0.102158	0.781069	0.434762	0.645502	108.081	-0.0528208	0.108902	-0.485031	0.627654	0.933648	108.081	-0.0747794	0.0980596	-0.762591	0.445707	0.788425
ENSMUST00000010188	0.124409	-0.232051	4.2814	-0.0541998	0.956776	NA	0.124409	-0.793781	3.82942	-0.207285	0.835787	NA	0.124409	0.0318251	4.0164	0.0079238	0.993678	NA	0.124409	-0.786903	4.0164	-0.195923	0.844671	NA	0.124409	-0.409226	4.01627	-0.101892	0.918842	NA	0.124409	-0.145351	4.2815	-0.0339485	0.972918	NA	0.124409	-0.402348	3.82951	-0.105065	0.916324	NA
ENSMUST00000010189	368.049	-0.366378	0.0819153	-4.47265	7.72574e-06	0.000138213	368.049	-0.397964	0.073905	-5.38481	7.25216e-08	4.36054e-07	368.049	-0.432649	0.0773405	-5.59408	2.21796e-08	4.48933e-07	368.049	-0.419344	0.0757093	-5.53887	3.04435e-08	1.95362e-07	368.049	-0.0379964	0.0748373	-0.50772	0.61165	0.778641	368.049	-0.104267	0.0842084	-1.2382	0.215641	0.716971	368.049	-0.0593755	0.0747879	-0.793919	0.427243	0.777491
ENSMUST00000010192	65.1397	-0.207734	0.143666	-1.44595	0.14819	0.335207	65.1397	-0.0344357	0.127764	-0.269527	0.787524	0.864695	65.1397	-0.316566	0.142374	-2.22348	0.0261833	0.104341	65.1397	0.00172689	0.133134	0.0129711	0.989651	0.993685	65.1397	-0.185447	0.133763	-1.38638	0.16563	0.359896	65.1397	-0.294279	0.151716	-1.93967	0.0524192	0.425464	65.1397	-0.149285	0.127104	-1.1745	0.240193	0.616596
ENSMUST00000010198	185.463	-0.0821869	0.126926	-0.64752	0.517296	0.716046	185.463	-0.253617	0.115486	-2.19608	0.0280863	0.0616934	185.463	-0.455886	0.118446	-3.8489	0.000118648	0.00111808	185.463	-0.600847	0.117285	-5.12297	3.00762e-07	1.72364e-06	185.463	0.262566	0.116701	2.2499	0.0244555	0.105683	185.463	-0.111133	0.128531	-0.864639	0.387237	0.845375	185.463	-0.0846642	0.116076	-0.729386	0.465765	0.801685
ENSMUST00000010201	42.7104	-0.289833	0.183925	-1.57582	0.115067	0.283717	42.7104	-0.55071	0.17194	-3.20292	0.00136042	0.00413283	42.7104	-0.547855	0.170676	-3.20991	0.00132777	0.00907321	42.7104	-0.52171	0.164391	-3.17359	0.00150565	0.00497213	42.7104	0.194555	0.163005	1.19355	0.232652	0.443185	42.7104	-0.0634667	0.190757	-0.332709	0.739354	0.955568	42.7104	0.223556	0.173254	1.29033	0.196935	0.566069
ENSMUST00000010241	672.263	-0.688254	0.16411	-4.19385	2.74263e-05	0.000416687	672.263	-0.369745	0.146347	-2.52649	0.0115208	0.0281413	672.263	-0.276665	0.153752	-1.79942	0.0719519	0.219028	672.263	0.0549584	0.152956	0.359308	0.719365	0.826416	672.263	-0.2341	0.152996	-1.53011	0.12599	0.302936	672.263	0.177489	0.164816	1.07689	0.281528	0.781193	672.263	0.190604	0.146306	1.30277	0.192652	0.561607
ENSMUST00000010249	355.419	0.105456	0.0742374	1.42053	0.155454	0.345487	355.419	-0.0109667	0.0679535	-0.161385	0.87179	0.922424	355.419	-0.169428	0.0693851	-2.44184	0.0146125	0.0664805	355.419	-0.11121	0.0675176	-1.64712	0.0995336	0.193189	355.419	0.197917	0.0689815	2.86912	0.00411612	0.0326486	355.419	-0.0769672	0.0746125	-1.03156	0.302279	0.796563	355.419	0.0976737	0.0664669	1.46951	0.141695	0.489929
ENSMUST00000010278	281.072	-0.115075	0.103752	-1.10914	0.267371	0.486149	281.072	-0.0377217	0.0930726	-0.405293	0.685262	0.790208	281.072	-0.108558	0.0980799	-1.10683	0.268367	0.518218	281.072	-0.113673	0.0965803	-1.17698	0.239205	0.388399	281.072	-0.0721767	0.0967502	-0.746011	0.455661	0.66318	281.072	-0.0656596	0.104993	-0.625372	0.531727	0.910663	281.072	-0.148128	0.092896	-1.59456	0.110812	0.437296
ENSMUST00000010286	691.484	0.20069	0.0945023	2.12365	0.033699	0.121669	691.484	-0.0158422	0.0854075	-0.185489	0.852845	0.910735	691.484	-0.0396888	0.0886075	-0.447917	0.654213	0.839077	691.484	-0.22163	0.0882914	-2.51021	0.012066	0.0322612	691.484	0.165581	0.0886145	1.86856	0.0616847	0.190999	691.484	-0.0747979	0.0944958	-0.791548	0.428624	0.867856	691.484	-0.0402065	0.0850722	-0.472616	0.636487	0.884935
ENSMUST00000010421	4891.62	-0.133994	0.0651461	-2.05682	0.0397036	0.137494	4891.62	-0.310274	0.0584085	-5.31214	1.08343e-07	6.36143e-07	4891.62	0.0224007	0.0613097	0.365369	0.714836	0.872541	4891.62	-0.138555	0.061231	-2.26282	0.0236468	0.0578636	4891.62	-0.305648	0.0611498	-4.99835	5.78235e-07	6.4878e-05	4891.62	-0.149254	0.0652961	-2.2858	0.0222661	0.275404	4891.62	-0.133929	0.0584934	-2.28964	0.0220425	0.18271
ENSMUST00000010434	198.362	0.240059	0.0859144	2.79417	0.00520339	0.0303237	198.362	-0.263122	0.0823739	-3.19424	0.00140202	0.0042506	198.362	-0.00664026	0.0807301	-0.0822526	0.934446	0.973935	198.362	-0.482431	0.0817485	-5.90141	3.6041e-09	2.51206e-08	198.362	0.163466	0.0811269	2.01494	0.0439106	0.154417	198.362	-0.0832331	0.0855398	-0.973034	0.330536	0.815405	198.362	-0.0558439	0.0829862	-0.67293	0.500992	0.819178
ENSMUST00000010451	607.676	-0.282757	0.130503	-2.16667	0.0302598	0.112145	607.676	-1.07782	0.118909	-9.06419	1.25537e-19	1.90265e-18	607.676	-0.62297	0.121793	-5.11501	3.1372e-07	5.27322e-06	607.676	-1.42961	0.122695	-11.6517	2.24937e-31	5.0997e-30	607.676	0.372793	0.121235	3.07496	0.00210531	0.0207207	607.676	0.0325801	0.131021	0.248664	0.803621	0.967353	607.676	0.0209994	0.120398	0.174417	0.861538	0.962164
ENSMUST00000010502	376.9	0.127799	0.19056	0.670651	0.502443	0.703085	376.9	0.438033	0.17013	2.5747	0.0100326	0.0249001	376.9	-0.0124951	0.176708	-0.0707103	0.943628	0.978254	376.9	0.468565	0.175499	2.66991	0.00758724	0.0214872	376.9	0.541979	0.177596	3.05175	0.00227515	0.0218691	376.9	0.401685	0.189732	2.11711	0.0342503	0.345681	376.9	0.57251	0.167938	3.40905	0.000651893	0.0174125
ENSMUST00000010520	575.724	0.126996	0.115292	1.10152	0.270671	0.489793	575.724	0.282918	0.103167	2.74232	0.00610067	0.0159246	575.724	-0.0727966	0.10806	-0.673666	0.500524	0.733172	575.724	0.0587027	0.107166	0.547774	0.583847	0.72465	575.724	0.148897	0.107959	1.3792	0.167832	0.362746	575.724	-0.050896	0.115387	-0.441089	0.659149	0.940934	575.724	-0.0753182	0.102337	-0.73598	0.461743	0.79869
ENSMUST00000010536	633.806	0.0711787	0.0563636	1.26285	0.206643	0.415348	633.806	0.0505351	0.0511758	0.98748	0.323408	0.461113	633.806	0.181748	0.0525959	3.45555	0.000549162	0.00420616	633.806	0.153187	0.0515904	2.96929	0.00298489	0.00927963	633.806	0.0216068	0.0529469	0.408084	0.683212	0.824827	633.806	0.132176	0.0560341	2.35885	0.0183316	0.25329	633.806	0.124259	0.0497711	2.4966	0.012539	0.127207
ENSMUST00000010550	67.8279	0.933254	0.16308	5.72268	1.04854e-08	3.53812e-07	67.8279	1.28628	0.146991	8.75074	2.11962e-18	3.00553e-17	67.8279	1.05819	0.146503	7.223	5.0852e-13	1.67314e-11	67.8279	1.34098	0.141213	9.49614	2.17805e-21	3.40423e-20	67.8279	0.290462	0.165768	1.75222	0.0797356	0.22649	67.8279	0.415397	0.143454	2.89568	0.00378336	0.0988921	67.8279	0.345162	0.118612	2.91002	0.00361404	0.0574332
ENSMUST00000010597	508.64	-0.417435	0.0766883	-5.44327	5.23111e-08	1.52957e-06	508.64	-0.295954	0.0684475	-4.32382	1.53353e-05	6.66777e-05	508.64	-0.217627	0.0716003	-3.03948	0.00236988	0.0147536	508.64	-0.183344	0.0703423	-2.60646	0.00914834	0.0252836	508.64	-0.0874872	0.0702175	-1.24595	0.212784	0.420661	508.64	0.112321	0.0779564	1.44081	0.149638	0.64181	508.64	0.0251227	0.0685755	0.366351	0.714103	0.916307
ENSMUST00000010698	152.459	0.0535076	0.118154	0.452861	0.650649	0.808737	152.459	-0.0496453	0.10768	-0.461043	0.644768	0.758144	152.459	0.111725	0.112922	0.989405	0.322465	0.576285	152.459	-0.0278582	0.111553	-0.24973	0.802796	0.88404	152.459	-0.13125	0.112024	-1.17163	0.241348	0.453655	152.459	-0.0730322	0.119006	-0.613685	0.539424	0.91169	152.459	-0.109463	0.107191	-1.0212	0.307161	0.684393
ENSMUST00000010736	0.0823682	-0.953327	5.50894	-0.173051	0.862611	NA	0.0823682	-0.793725	4.92738	-0.161084	0.872027	NA	0.0823682	0.127954	5.16804	0.0247587	0.980247	NA	0.0823682	0.271021	5.16804	0.0524417	0.958177	NA	0.0823682	-0.986225	5.16776	-0.190842	0.848649	NA	0.0823682	0.0950558	5.50916	0.0172541	0.986234	NA	0.0823682	0.0785203	4.92759	0.0159348	0.987286	NA
ENSMUST00000010804	22.3629	-0.265734	0.25994	-1.02229	0.306644	0.528868	22.3629	-0.0876212	0.230873	-0.379521	0.704301	0.804964	22.3629	0.466546	0.260943	1.78792	0.0737889	0.222989	22.3629	0.77808	0.248973	3.12516	0.00177707	0.00578519	22.3629	-0.663107	0.25486	-2.60185	0.00927226	0.0557419	22.3629	0.0691725	0.265907	0.260138	0.794757	0.966304	22.3629	0.202594	0.224357	0.902998	0.366527	0.733992
ENSMUST00000010807	1808.48	-0.050142	0.043192	-1.16091	0.245679	0.461931	1808.48	-0.117722	0.0390291	-3.01626	0.0025591	0.00731519	1808.48	-0.118559	0.040382	-2.93593	0.00332554	0.0195536	1808.48	-0.274444	0.0400739	-6.84844	7.46589e-12	6.40127e-11	1808.48	0.0877747	0.0401374	2.18685	0.0287532	0.117499	1808.48	0.0193581	0.0434194	0.445841	0.655712	0.940457	1808.48	-0.0689469	0.0389637	-1.76951	0.0768081	0.367785
ENSMUST00000010899	148.458	-0.166305	0.111151	-1.49621	0.134599	0.314439	148.458	-0.069701	0.0996779	-0.699262	0.484388	0.621054	148.458	0.106149	0.107027	0.991801	0.321295	0.574725	148.458	0.175716	0.104029	1.68912	0.0911973	0.179813	148.458	-0.281055	0.104885	-2.67964	0.0073701	0.0486442	148.458	-0.00860091	0.113174	-0.0759974	0.939421	0.990459	148.458	-0.0356376	0.0987761	-0.360792	0.718255	0.916807
ENSMUST00000010974	0.324432	-0.953415	2.56181	-0.372165	0.70977	NA	0.324432	0.0833029	2.28727	0.0364202	0.970947	0.981689	0.324432	-2.03245	2.33537	-0.87029	0.384142	NA	0.324432	-0.482987	2.29648	-0.210316	0.833421	0.903607	0.324432	1.17415	2.33534	0.502772	0.615125	NA	0.324432	0.0951093	2.56183	0.0371256	0.970385	NA	0.324432	0.607856	2.24757	0.27045	0.786814	NA
ENSMUST00000011029	91.0693	-0.204782	0.138812	-1.47525	0.140144	0.323714	91.0693	0.181335	0.12109	1.49752	0.134258	0.228966	91.0693	0.0397214	0.127712	0.311024	0.755783	0.892781	91.0693	0.144993	0.12344	1.17461	0.240151	0.38965	91.0693	-0.00761348	0.126955	-0.05997	0.95218	0.97778	91.0693	0.23689	0.139504	1.69808	0.0894918	0.532534	91.0693	-0.043955	0.117399	-0.374406	0.708102	0.915469
ENSMUST00000011055	67.2006	0.183065	0.14845	1.23318	0.217509	0.428248	67.2006	0.395886	0.132632	2.98485	0.00283718	0.00802392	67.2006	0.0938789	0.135071	0.695031	0.487036	0.72224	67.2006	0.192587	0.129935	1.48218	0.138291	0.251349	67.2006	0.236225	0.138444	1.70628	0.0879557	0.240752	67.2006	0.147038	0.14531	1.0119	0.311588	0.801939	67.2006	0.0329257	0.123723	0.266124	0.790143	0.942372
ENSMUST00000011058	154.606	0.118079	0.0899702	1.31243	0.189376	0.393404	154.606	-0.00423354	0.083315	-0.0508136	0.959474	0.974051	154.606	0.105768	0.0863601	1.22473	0.220677	0.462341	154.606	-0.0288687	0.0846471	-0.341048	0.733068	0.836799	154.606	-0.0461559	0.0860419	-0.536435	0.591658	0.764012	154.606	-0.0584672	0.0902746	-0.647659	0.517205	0.905982	154.606	-0.070791	0.0818737	-0.864637	0.387238	0.749462
ENSMUST00000011152	459.903	-0.00610092	0.122386	-0.0498498	0.960242	0.982165	459.903	0.912792	0.107227	8.51274	1.69878e-17	2.2766e-16	459.903	0.100679	0.1126	0.894135	0.37125	0.624777	459.903	1.02625	0.110111	9.32014	1.16182e-20	1.74643e-19	459.903	0.285555	0.113443	2.51716	0.0118305	0.0657415	459.903	0.392335	0.121605	3.22631	0.00125396	0.0469855	459.903	0.399016	0.103695	3.84797	0.0001191	0.0051742
ENSMUST00000011285	31.3704	-0.261546	0.311991	-0.838313	0.401855	0.618116	31.3704	-0.428284	0.28404	-1.50783	0.131598	0.225173	31.3704	-0.540734	0.283566	-1.90691	0.0565325	0.183568	31.3704	-0.540957	0.278964	-1.93917	0.0524812	0.113705	31.3704	0.460694	0.280829	1.64048	0.100906	0.262701	31.3704	0.181506	0.314457	0.577205	0.563801	0.918655	31.3704	0.348022	0.282196	1.23326	0.217477	0.590195
ENSMUST00000011302	197.025	-0.348292	0.123677	-2.81614	0.00486046	0.028814	197.025	-0.519606	0.112375	-4.62384	3.76701e-06	1.79482e-05	197.025	-0.0884036	0.116296	-0.760161	0.447158	0.690951	197.025	-0.231891	0.115248	-2.0121	0.0442091	0.0985475	197.025	-0.178443	0.114403	-1.55978	0.118812	0.292209	197.025	0.0814456	0.12543	0.649328	0.516126	0.904928	197.025	0.109272	0.113236	0.964991	0.334549	0.706957
ENSMUST00000011398	84.1798	0.110824	0.133886	0.827749	0.407813	0.622844	84.1798	0.208516	0.12074	1.72698	0.0841707	0.155866	84.1798	0.07251	0.126873	0.571515	0.56765	0.781394	84.1798	0.113961	0.122858	0.927586	0.353622	0.514731	84.1798	0.0131596	0.126712	0.103855	0.917285	0.960639	84.1798	-0.025154	0.134038	-0.187663	0.851141	0.974681	84.1798	-0.0813954	0.116689	-0.697543	0.485463	0.812107
ENSMUST00000011400	113.315	0.123754	0.18297	0.676362	0.498811	0.700414	113.315	0.0626973	0.165295	0.379304	0.704462	0.805018	113.315	0.283459	0.170224	1.66521	0.0958708	0.267777	113.315	-0.153065	0.170746	-0.896451	0.370012	0.530955	113.315	0.072045	0.171653	0.419714	0.674695	0.820171	113.315	0.23175	0.18163	1.27594	0.201975	0.700994	113.315	-0.143718	0.164354	-0.874442	0.381878	0.745043
ENSMUST00000011450	203.617	0.0551476	0.0897187	0.614673	0.538771	0.731707	203.617	-0.239496	0.0838106	-2.85758	0.0042688	0.0115978	203.617	0.00309241	0.0848552	0.0364433	0.970929	0.988074	203.617	-0.0621371	0.0830745	-0.747969	0.454479	0.613844	203.617	0.0143437	0.084261	0.17023	0.86483	0.931845	203.617	-0.0377115	0.090277	-0.417731	0.676144	0.945039	203.617	0.191702	0.0826175	2.32036	0.0203215	0.174924
ENSMUST00000011492	98.8235	-0.00705833	0.117751	-0.0599431	0.952201	0.979546	98.8235	-0.0447416	0.107597	-0.415825	0.677538	0.78415	98.8235	-0.0882506	0.110474	-0.798839	0.424384	0.672267	98.8235	-0.203569	0.108111	-1.88297	0.0597041	0.12697	98.8235	0.0718564	0.109211	0.657961	0.510563	0.70622	98.8235	-0.0093359	0.118923	-0.0785038	0.937427	0.990446	98.8235	-0.0869715	0.106481	-0.816783	0.414053	0.768049
ENSMUST00000011623	320.269	-0.641225	0.170586	-3.75895	0.000170625	0.00196297	320.269	-0.471655	0.152192	-3.09909	0.00194118	0.00569384	320.269	-0.227253	0.15918	-1.42765	0.153392	0.36454	320.269	-0.0051974	0.157883	-0.0329193	0.973739	0.984448	320.269	-0.141102	0.158029	-0.892885	0.371919	0.58706	320.269	0.27287	0.171653	1.58966	0.111911	0.577304	320.269	0.325356	0.15204	2.13994	0.0323597	0.228155
ENSMUST00000011896	1.79331	-2.06792	1.05242	-1.96493	0.0494225	0.160051	1.79331	-0.990367	0.768958	-1.28793	0.197769	0.313561	1.79331	-1.77891	0.839332	-2.11944	0.0340537	0.126375	1.79331	-1.87256	0.806734	-2.32116	0.0202784	0.0507474	1.79331	0.285655	0.683943	0.417659	0.676196	NA	1.79331	0.574668	1.15943	0.495646	0.620144	NA	1.79331	-0.596534	0.879965	-0.677907	0.497831	0.817687
ENSMUST00000011934	2.63063	-0.681761	0.723455	-0.942368	0.346004	0.566076	2.63063	-0.670736	0.650479	-1.03114	0.302475	0.438656	2.63063	0.209313	0.809906	0.25844	0.796067	0.912794	2.63063	1.08089	0.735753	1.46909	0.141809	0.256459	2.63063	-1.30532	0.736174	-1.77312	0.0762093	NA	2.63063	-0.414249	0.798362	-0.518873	0.603849	NA	2.63063	0.4463	0.650003	0.686612	0.492327	0.814324
ENSMUST00000011981	105.831	-0.321493	0.115197	-2.79082	0.00525749	0.0305683	105.831	-0.283982	0.103827	-2.73514	0.0062353	0.0162376	105.831	-0.517789	0.108252	-4.78317	1.72556e-06	2.52213e-05	105.831	-0.448861	0.103645	-4.33077	1.4859e-05	6.90257e-05	105.831	0.0951537	0.102497	0.928354	0.353224	0.570017	105.831	-0.101143	0.120346	-0.840436	0.400664	0.854076	105.831	-0.0697254	0.10496	-0.664305	0.506495	0.821888
ENSMUST00000012028	3290.18	-0.0477182	0.0558908	-0.853775	0.39323	0.610188	3290.18	-0.0374464	0.0500968	-0.74748	0.454774	0.593457	3290.18	-0.127344	0.0524449	-2.42815	0.015176	0.0684402	3290.18	-0.127397	0.0522032	-2.44041	0.0146705	0.0382765	3290.18	0.0394247	0.0522901	0.753962	0.450872	0.659242	3290.18	-0.0402012	0.0560356	-0.717423	0.473113	0.890318	3290.18	-0.0505261	0.0500061	-1.0104	0.312304	0.688436
ENSMUST00000012161	5.83349	-0.837533	0.480013	-1.74481	0.0810177	0.2246	5.83349	-0.694327	0.422318	-1.64409	0.100159	0.180404	5.83349	0.301335	0.429306	0.701911	0.482735	0.71908	5.83349	-0.273495	0.44016	-0.621354	0.534367	0.684782	5.83349	-0.447829	0.419792	-1.06679	0.286067	NA	5.83349	0.691038	0.488356	1.41503	0.157059	0.65056	5.83349	-0.0269967	0.44257	-0.0609998	0.951359	0.987366
ENSMUST00000012348	5.13781	-0.0991568	0.644569	-0.153834	0.87774	0.941524	5.13781	-0.186379	0.588318	-0.3168	0.751395	0.8401	5.13781	0.24176	0.564283	0.428437	0.668333	0.848288	5.13781	0.00845358	0.560741	0.0150757	0.987972	0.992844	5.13781	0.318818	0.58197	0.547827	0.583811	NA	5.13781	0.659735	0.628646	1.04945	0.293969	NA	5.13781	0.513651	0.567327	0.905389	0.36526	0.733356
ENSMUST00000012580	372.358	-0.0167994	0.0763069	-0.220156	0.82575	0.91416	372.358	-0.391654	0.0709512	-5.52005	3.38909e-08	2.11402e-07	372.358	-0.121413	0.0718114	-1.69072	0.0908905	0.25875	372.358	-0.396607	0.0715133	-5.54592	2.92419e-08	1.87943e-07	372.358	0.0498138	0.0710202	0.701403	0.483052	0.685504	372.358	-0.0547996	0.0770438	-0.711279	0.476912	0.892883	372.358	0.044861	0.0714447	0.627913	0.530061	0.835521
ENSMUST00000012587	279.867	0.348144	0.323803	1.07517	0.282298	0.503599	279.867	0.33294	0.289958	1.14824	0.250871	0.378327	279.867	0.16876	0.30444	0.55433	0.579353	0.789001	279.867	0.242598	0.303858	0.798391	0.424643	0.585384	279.867	-0.0702147	0.304394	-0.23067	0.817571	0.906678	279.867	-0.249598	0.323846	-0.770731	0.440867	0.876168	279.867	-0.160557	0.289395	-0.554803	0.57903	0.856284
ENSMUST00000012627	21.0248	0.151471	0.246833	0.613658	0.539441	0.732088	21.0248	0.126252	0.226347	0.55778	0.576994	0.703553	21.0248	0.497853	0.23301	2.13662	0.0326292	0.12255	21.0248	0.267344	0.230831	1.15818	0.24679	0.397005	21.0248	-0.117884	0.239746	-0.491703	0.622929	0.78724	21.0248	0.228498	0.240295	0.950904	0.341653	0.822496	21.0248	0.0232078	0.216882	0.107007	0.914784	0.975263
ENSMUST00000012679	669.538	0.053483	0.0482867	1.10761	0.268029	0.486584	669.538	0.219803	0.0432099	5.08687	3.64029e-07	1.98753e-06	669.538	0.152395	0.0459746	3.31477	0.000917175	0.00660913	669.538	0.180809	0.0446269	4.05157	5.08751e-05	0.000218898	669.538	-0.0821775	0.0458519	-1.79224	0.0730946	0.213929	669.538	0.0167347	0.0484032	0.345735	0.729542	0.952468	669.538	-0.121171	0.0419078	-2.89138	0.00383559	0.0590162
ENSMUST00000012796	454.49	0.015072	0.0921099	0.16363	0.870022	0.937696	454.49	0.265713	0.0820606	3.23801	0.00120365	0.00369261	454.49	0.0562318	0.0854538	0.658038	0.510514	0.740719	454.49	0.256466	0.0839413	3.0553	0.00224835	0.00717637	454.49	0.134597	0.0857023	1.57052	0.116295	0.288212	454.49	0.175757	0.0918787	1.91292	0.0557581	0.437188	454.49	0.125349	0.0802197	1.56257	0.118153	0.451198
ENSMUST00000012873	275.974	-0.258513	0.0789855	-3.27292	0.00106444	0.00888526	275.974	-0.969733	0.0767238	-12.6393	1.28224e-36	3.92642e-35	275.974	-0.759572	0.0752861	-10.0891	6.17091e-24	3.61466e-22	275.974	-0.968088	0.0744007	-13.0118	1.04835e-38	3.06791e-37	275.974	0.174181	0.0712728	2.44387	0.0145307	0.0750684	275.974	-0.326878	0.082625	-3.95616	7.61632e-05	0.00514794	275.974	0.175827	0.0796379	2.20783	0.027256	0.206673
ENSMUST00000013130	316.192	0.553063	0.0898308	6.15672	7.42692e-10	2.82093e-08	316.192	0.612054	0.0813492	7.52378	5.32151e-14	5.61583e-13	316.192	0.551986	0.0851308	6.48397	8.93401e-11	2.33371e-09	316.192	0.602345	0.0836387	7.20175	5.94457e-13	5.48134e-12	316.192	0.0154853	0.0874058	0.177165	0.859378	0.930064	316.192	0.0144081	0.0876188	0.164441	0.869384	0.977893	316.192	0.00577628	0.0772874	0.0747377	0.940423	0.983488
ENSMUST00000013220	15.0803	-0.167736	0.296756	-0.56523	0.571917	0.7566	15.0803	0.441634	0.251371	1.7569	0.0789346	0.147701	15.0803	0.330276	0.295682	1.117	0.263996	0.514624	15.0803	0.642868	0.278867	2.30529	0.0211506	0.0526214	15.0803	-0.45696	0.289218	-1.57999	0.11411	0.284744	15.0803	0.0410515	0.30306	0.135457	0.892251	0.98304	15.0803	-0.255726	0.23939	-1.06824	0.285412	0.663376
ENSMUST00000013235	0.181085	1.30518	4.83289	0.270063	0.787112	NA	0.181085	1.03201	4.32958	0.238364	0.811599	NA	0.181085	-0.554472	4.54247	-0.122064	0.902848	NA	0.181085	-1.3732	4.54247	-0.302302	0.762422	NA	0.181085	1.13879	4.54228	0.250709	0.802039	NA	0.181085	-0.720865	4.83303	-0.149154	0.881432	NA	0.181085	-1.26642	4.32972	-0.292495	0.769908	NA
ENSMUST00000013294	5.99083	0.25458	0.440947	0.577349	0.563704	0.75015	5.99083	-0.468356	0.438349	-1.06846	0.285315	0.418416	5.99083	-0.248744	0.419636	-0.59276	0.553342	0.771168	5.99083	-1.19865	0.453011	-2.64596	0.008146	0.0228539	5.99083	0.232778	0.414673	0.561353	0.574557	NA	5.99083	-0.270546	0.445618	-0.607125	0.543768	0.912841	5.99083	-0.497514	0.474779	-1.04789	0.294691	0.670706
ENSMUST00000013304	1145.84	0.0836862	0.05704	1.46715	0.142335	0.327042	1145.84	0.11529	0.0513331	2.24592	0.0247094	0.0551802	1145.84	0.0353204	0.0529294	0.667311	0.504574	0.736109	1145.84	0.0747248	0.0522423	1.43035	0.152617	0.271847	1145.84	0.184864	0.0531445	3.47852	0.000504189	0.00810984	1145.84	0.136498	0.0568397	2.40146	0.0163298	0.243013	1145.84	0.144299	0.0503985	2.86316	0.00419434	0.0625804
ENSMUST00000013338	641.296	0.287164	0.0708977	4.0504	5.11306e-05	0.000707821	641.296	1.17021	0.0613915	19.0614	5.28579e-81	4.09587e-79	641.296	0.722969	0.0652032	11.0879	1.43554e-28	1.01366e-26	641.296	1.17146	0.0633858	18.4815	2.91076e-76	1.97704e-74	641.296	0.0437043	0.06759	0.64661	0.517885	0.711267	641.296	0.479509	0.0686261	6.98728	2.80269e-12	2.20638e-09	641.296	0.0449614	0.0567299	0.792553	0.428038	0.778035
ENSMUST00000013693	505.618	0.0286722	0.101603	0.2822	0.77779	0.888324	505.618	-0.10954	0.0917573	-1.1938	0.232555	0.356257	505.618	-0.224355	0.0944577	-2.37519	0.0175401	0.0767515	505.618	-0.354067	0.093926	-3.76964	0.000163483	0.000644753	505.618	0.306901	0.0943574	3.25254	0.00114378	0.0139079	505.618	0.0538744	0.101696	0.529761	0.596278	0.925472	505.618	0.0623742	0.0913137	0.683076	0.494559	0.815234
ENSMUST00000013737	515.384	0.0152083	0.0704524	0.215866	0.829092	0.91656	515.384	0.101879	0.0632992	1.60949	0.10751	0.190842	515.384	-0.0834132	0.0658035	-1.26761	0.204937	0.441201	515.384	0.00486682	0.0643459	0.0756353	0.939709	0.966831	515.384	0.110904	0.0654858	1.69355	0.0903504	0.244916	515.384	0.0122822	0.0707478	0.173605	0.862176	0.975785	515.384	0.0138913	0.0621192	0.223624	0.82305	0.952611
ENSMUST00000013759	593.523	-0.358362	0.165209	-2.16914	0.0300717	0.111639	593.523	-0.294597	0.147819	-1.99295	0.046267	0.0945352	593.523	-0.0577008	0.154386	-0.373743	0.708595	0.868564	593.523	0.0958982	0.153793	0.623553	0.532921	0.683598	593.523	0.00840825	0.154155	0.0545442	0.956502	0.979924	593.523	0.30907	0.165425	1.86834	0.0617151	0.454509	593.523	0.398903	0.147442	2.70549	0.00682036	0.0859352
ENSMUST00000013773	194.513	-0.293944	0.15914	-1.84708	0.064736	0.192603	194.513	-0.497733	0.143696	-3.4638	0.000532612	0.00176486	194.513	0.0686537	0.154845	0.443371	0.657498	0.841334	194.513	0.0278256	0.153439	0.181346	0.856096	0.917821	194.513	-0.812342	0.15149	-5.36235	8.21458e-08	1.55238e-05	194.513	-0.449744	0.162337	-2.77043	0.0055982	0.125173	194.513	-0.286784	0.145749	-1.96766	0.0491075	0.290147
ENSMUST00000013807	1016.76	0.0514691	0.0710952	0.723947	0.469098	0.676915	1016.76	-0.0775484	0.0641672	-1.20854	0.226841	0.349352	1016.76	0.137691	0.0669893	2.05541	0.039839	0.141652	1016.76	0.0297444	0.0665903	0.446677	0.655108	0.781649	1016.76	-0.0906539	0.0668582	-1.35591	0.175127	0.370931	1016.76	-0.00443221	0.0712185	-0.062234	0.950377	0.992089	1016.76	0.0166389	0.063888	0.260439	0.794525	0.943624
ENSMUST00000013842	6470.16	0.106128	0.0722782	1.46833	0.142014	0.326415	6470.16	0.310106	0.0646378	4.7976	1.6058e-06	8.09275e-06	6470.16	0.0470171	0.0677872	0.693599	0.487934	0.723018	6470.16	0.164004	0.0676664	2.42371	0.0153629	0.0398499	6470.16	0.0797184	0.0677868	1.17602	0.239589	0.451484	6470.16	0.0206071	0.0722785	0.285106	0.775563	0.963925	6470.16	-0.0663842	0.0645116	-1.02903	0.303466	0.680817
ENSMUST00000013845	1.50368	-0.927432	0.913933	-1.01477	0.310215	0.532417	1.50368	-0.598969	0.782789	-0.765173	0.444168	0.583539	1.50368	-1.54141	1.07116	-1.43901	0.150147	0.359696	1.50368	0.152007	0.827472	0.1837	0.854249	0.916422	1.50368	-0.63591	0.810907	-0.784196	0.432925	NA	1.50368	-1.24989	1.15112	-1.0858	0.277567	NA	1.50368	0.115066	0.799937	0.143844	0.885624	0.967954
ENSMUST00000013851	871.895	-0.183388	0.121723	-1.5066	0.131914	0.31081	871.895	-0.756969	0.11003	-6.87968	5.99856e-12	5.4399e-11	871.895	-0.517242	0.113741	-4.54754	5.42754e-06	7.15528e-05	871.895	-1.16412	0.114157	-10.1976	2.03297e-24	3.62748e-23	871.895	0.359584	0.113417	3.17046	0.00152198	0.0165719	871.895	0.0257292	0.122025	0.210851	0.833004	0.972241	871.895	-0.0475667	0.110792	-0.429333	0.667681	0.89815
ENSMUST00000013882	340.487	0.165988	0.0814954	2.03677	0.0416727	0.142333	340.487	0.0652443	0.0743911	0.877044	0.380463	0.520703	340.487	0.00482641	0.0747021	0.0646087	0.948486	0.979576	340.487	-0.138005	0.073847	-1.8688	0.0616505	0.130437	340.487	0.295454	0.0756286	3.90665	9.35852e-05	0.00251093	340.487	0.134293	0.0806364	1.66541	0.0958302	0.546741	340.487	0.0922045	0.0725792	1.2704	0.203942	0.573413
ENSMUST00000013886	965.345	-0.416528	0.0977198	-4.26247	2.02181e-05	0.00031771	965.345	-0.558462	0.0878024	-6.36043	2.01186e-10	1.5926e-09	965.345	-0.215648	0.0917857	-2.34948	0.0187998	0.0809129	965.345	-0.34191	0.09147	-3.73794	0.000185532	0.000724438	965.345	-0.18376	0.0911078	-2.01695	0.0437008	0.153926	965.345	0.0171194	0.0983521	0.174063	0.861816	0.975785	965.345	0.0327918	0.0881782	0.371881	0.709981	0.915865
ENSMUST00000013949	1472.71	1.12041	0.148893	7.52494	5.27463e-14	2.95321e-12	1472.71	2.51408	0.132637	18.9546	4.04686e-80	3.06392e-78	1472.71	1.40223	0.138851	10.0988	5.59067e-24	3.31242e-22	1472.71	2.3961	0.138273	17.3288	2.85283e-67	1.65214e-65	1472.71	0.373266	0.140869	2.64973	0.00805558	0.0513013	1472.71	0.655089	0.146985	4.45684	8.31779e-06	0.000927642	1472.71	0.255279	0.129876	1.96556	0.0493497	0.290889
ENSMUST00000013970	787.205	0.030004	0.0488706	0.613948	0.53925	0.731894	787.205	-0.049354	0.0445907	-1.10682	0.268371	0.399375	787.205	-0.098489	0.0456518	-2.1574	0.0309746	0.118124	787.205	-0.195939	0.0448642	-4.36738	1.25748e-05	5.89442e-05	787.205	0.121487	0.0453677	2.67782	0.00741026	0.0487773	787.205	-0.00700641	0.0491344	-0.142597	0.886609	0.982886	787.205	-0.0250982	0.0440783	-0.5694	0.569085	0.852335
ENSMUST00000014022	139.804	0.0587154	0.0934609	0.628234	0.529851	0.724996	139.804	0.096491	0.0849727	1.13555	0.256144	0.384647	139.804	-0.113813	0.0869193	-1.30941	0.190396	0.42172	139.804	-0.148337	0.0840555	-1.76475	0.0776053	0.157627	139.804	0.16227	0.0864704	1.8766	0.060573	0.188815	139.804	-0.0102581	0.0938765	-0.109272	0.912987	0.987307	139.804	-0.082558	0.0825141	-1.00053	0.317053	0.693912
ENSMUST00000014072	4.92195	-0.747232	0.511733	-1.4602	0.144236	0.32993	4.92195	-1.10113	0.488336	-2.25485	0.0241428	0.0540747	4.92195	-0.287749	0.462462	-0.622211	0.533803	0.758519	4.92195	-0.0791535	0.436428	-0.181367	0.85608	0.917821	4.92195	-0.147746	0.436869	-0.338192	0.735219	NA	4.92195	0.311737	0.533749	0.584052	0.559185	NA	4.92195	0.874226	0.487941	1.79166	0.073187	0.358081
ENSMUST00000014080	0.134764	0.00835274	4.2095	0.00198426	0.998417	NA	0.134764	1.09302	3.76224	0.290522	0.771417	NA	0.134764	0.0318493	3.94895	0.00806526	0.993565	NA	0.134764	-0.305972	3.94895	-0.0774821	0.93824	NA	0.134764	0.552507	3.94882	0.139917	0.888726	NA	0.134764	0.576004	4.20959	0.136831	0.891164	NA	0.134764	-0.846481	3.76234	-0.224988	0.821988	NA
ENSMUST00000014118	6.14769	0.729808	0.641178	1.13823	0.255024	0.472741	6.14769	1.46133	0.563838	2.59175	0.00954885	0.0238252	6.14769	0.285667	0.607371	0.470334	0.638116	0.829578	6.14769	0.707196	0.583467	1.21206	0.22549	0.371466	6.14769	0.225179	0.625528	0.359982	0.71886	NA	6.14769	-0.218962	0.623477	-0.351195	0.725442	0.952468	6.14769	-0.528954	0.516779	-1.02356	0.306044	0.683589
ENSMUST00000014174	0.200285	0.248799	3.38358	0.0735313	0.941383	NA	0.200285	0.922997	3.01954	0.305675	0.759852	NA	0.200285	-1.0124	3.17363	-0.319002	0.749725	NA	0.200285	-0.869327	3.17363	-0.273922	0.784145	NA	0.200285	0.63497	3.17357	0.200081	0.841417	NA	0.200285	-0.626225	3.38363	-0.185075	0.85317	NA	0.200285	-1.15735	3.01959	-0.383282	0.701511	NA
ENSMUST00000014220	93.2684	0.13021	0.141379	0.921002	0.357049	0.577521	93.2684	0.160089	0.128138	1.24935	0.211538	0.33091	93.2684	0.184683	0.1289	1.43276	0.151926	0.362225	93.2684	0.0700672	0.126932	0.552007	0.580944	0.722187	93.2684	0.19135	0.131668	1.45328	0.146145	0.332973	93.2684	0.245824	0.138805	1.771	0.0765604	0.502505	93.2684	0.101328	0.123267	0.822025	0.411063	0.76667
ENSMUST00000014221	740.645	-0.0305315	0.049825	-0.612775	0.540025	0.732603	740.645	0.101126	0.0446474	2.265	0.0235129	0.0528145	740.645	-0.0174265	0.0461263	-0.3778	0.705579	0.86721	740.645	-0.0399727	0.0450724	-0.886856	0.375156	0.536286	740.645	0.0991053	0.0460425	2.15247	0.0313601	0.124218	740.645	0.11221	0.0499024	2.2486	0.0245381	0.289511	740.645	-0.0419936	0.0436463	-0.962135	0.335982	0.707837
ENSMUST00000014290	1938	-0.0156728	0.0781955	-0.200431	0.841144	0.921952	1938	0.126103	0.0699466	1.80285	0.0714114	0.136055	1938	0.0975079	0.073688	1.32325	0.185751	0.414736	1938	0.21011	0.0733062	2.86619	0.00415442	0.0125402	1938	-0.20874	0.0734768	-2.8409	0.00449867	0.0346151	1938	-0.0955594	0.078394	-1.21896	0.222858	0.725672	1938	-0.124734	0.0697674	-1.78785	0.0737997	0.359649
ENSMUST00000014321	151.103	0.249153	0.103662	2.4035	0.016239	0.0716117	151.103	0.179438	0.0951233	1.88637	0.0592448	0.116464	151.103	-0.169219	0.0948936	-1.78325	0.0745449	0.22471	151.103	-0.205333	0.0924967	-2.21989	0.0264261	0.0636269	151.103	0.390412	0.0959795	4.06766	4.74877e-05	0.00153599	151.103	-0.0279601	0.102658	-0.272362	0.785344	0.964598	151.103	0.00564115	0.091608	0.0615793	0.950898	0.987238
ENSMUST00000014339	603.784	-0.167405	0.0743591	-2.2513	0.0243666	0.0963506	603.784	-0.200759	0.067032	-2.99497	0.00274474	0.00779186	603.784	-0.10542	0.0698202	-1.50988	0.131073	0.330009	603.784	-0.205283	0.0691231	-2.96982	0.00297971	0.0092653	603.784	-0.0404596	0.0690747	-0.585737	0.558052	0.741227	603.784	0.0215247	0.0750522	0.286796	0.774269	0.963564	603.784	-0.0449842	0.0670818	-0.670587	0.502484	0.819226
ENSMUST00000014370	281.107	0.219097	0.116953	1.87338	0.0610163	0.18559	281.107	0.463679	0.104437	4.43981	9.00374e-06	4.04813e-05	281.107	-0.0352663	0.109762	-0.321298	0.747984	0.888404	281.107	0.200825	0.107591	1.86657	0.0619623	0.130996	281.107	0.161122	0.109802	1.46738	0.142272	0.327072	281.107	-0.093241	0.116915	-0.797512	0.425154	0.865953	281.107	-0.101731	0.102109	-0.996303	0.319103	0.695407
ENSMUST00000014389	41.0299	-0.0156678	0.16967	-0.0923429	0.926426	0.965904	41.0299	-0.152038	0.157532	-0.965125	0.334482	0.473224	41.0299	0.111252	0.157304	0.707242	0.479416	0.716314	41.0299	-0.265713	0.158069	-1.681	0.0927633	0.182182	41.0299	0.0247031	0.15805	0.156299	0.875797	0.938859	41.0299	0.151623	0.168975	0.897309	0.369554	0.836701	41.0299	-0.0889719	0.157551	-0.564719	0.572265	0.853573
ENSMUST00000014421	1592.73	-0.0710882	0.086112	-0.825532	0.40907	0.62396	1592.73	0.0478954	0.0770415	0.621683	0.53415	0.667031	1592.73	0.228928	0.0812475	2.81767	0.00483736	0.0267447	1592.73	0.460837	0.080742	5.70752	1.14632e-08	7.64134e-08	1592.73	-0.34133	0.0810157	-4.21314	2.51844e-05	0.00098774	1592.73	-0.0413137	0.0863301	-0.478556	0.632255	0.936361	1592.73	0.0716112	0.0767537	0.933	0.35082	0.721119
ENSMUST00000014438	304.967	0.212722	0.14553	1.46171	0.143822	0.32928	304.967	0.318327	0.130459	2.44005	0.0146854	0.0349557	304.967	-0.059188	0.135841	-0.435716	0.663043	0.844657	304.967	0.14386	0.134371	1.07062	0.284341	0.44058	304.967	0.272197	0.136141	1.99938	0.0455674	0.157798	304.967	0.000287032	0.145249	0.00197613	0.998423	0.999437	304.967	0.0977297	0.128611	0.759885	0.447323	0.789425
ENSMUST00000014445	0.815276	-0.877092	1.18375	-0.740947	0.458726	NA	0.815276	-2.37115	1.16361	-2.03776	0.0415744	0.0863995	0.815276	-0.538332	1.1878	-0.453219	0.650391	0.836743	0.815276	-0.82794	1.18123	-0.700914	0.483357	0.640479	0.815276	-0.571643	1.05318	-0.542778	0.587283	NA	0.815276	-0.232882	1.30496	-0.178459	0.858362	NA	0.815276	0.971567	1.28066	0.758644	0.448066	NA
ENSMUST00000014447	4.72206	-0.328592	0.608178	-0.540289	0.588998	0.767775	4.72206	-0.060692	0.534551	-0.113538	0.909604	0.944922	4.72206	-0.0405624	0.510523	-0.0794527	0.936673	0.975073	4.72206	-1.74038	0.592821	-2.93576	0.00332736	0.0102364	4.72206	0.473333	0.524878	0.901796	0.367165	NA	4.72206	0.761362	0.595834	1.27781	0.201316	NA	4.72206	-1.20635	0.601403	-2.0059	0.044867	0.275668
ENSMUST00000014499	732.124	-0.166893	0.0637153	-2.61936	0.00880957	0.045098	732.124	-0.218327	0.0575189	-3.79574	0.000147203	0.000544018	732.124	0.0594444	0.0611487	0.972129	0.330986	0.584689	732.124	-0.0124987	0.0604034	-0.206921	0.836072	0.905096	732.124	-0.338859	0.0601048	-5.63781	1.72228e-08	4.4284e-06	732.124	-0.112522	0.064701	-1.7391	0.0820164	0.515075	732.124	-0.133031	0.0578308	-2.30035	0.0214282	0.17963
ENSMUST00000014505	453.111	-0.0530959	0.0940068	-0.564809	0.572203	0.7567	453.111	-0.213136	0.0852042	-2.50147	0.0123677	0.0299882	453.111	0.108053	0.0872359	1.23863	0.215482	0.455483	453.111	-0.118964	0.0869089	-1.36884	0.171049	0.298085	453.111	0.0837373	0.0874494	0.957552	0.338289	0.555725	453.111	0.244886	0.0938083	2.6105	0.00904106	0.168786	453.111	0.177909	0.0846493	2.10172	0.035578	0.242512
ENSMUST00000014546	170.673	0.112935	0.100621	1.12238	0.261702	0.479882	170.673	0.254367	0.0903217	2.81624	0.00485899	0.0130106	170.673	0.165843	0.0947865	1.74964	0.0801799	0.236713	170.673	0.202067	0.0922276	2.19096	0.0284547	0.0676136	170.673	-0.00270162	0.0952553	-0.0283618	0.977374	0.990373	170.673	0.0502059	0.100177	0.501169	0.616252	0.931902	170.673	-0.0550019	0.0871227	-0.631315	0.527835	0.83394
ENSMUST00000014562	328.096	-0.246606	0.0738223	-3.34053	0.000836187	0.00731942	328.096	-0.321766	0.0671614	-4.79093	1.66007e-06	8.34588e-06	328.096	-0.0692764	0.0700889	-0.988408	0.322953	0.576758	328.096	-0.251407	0.0692551	-3.63016	0.000283246	0.00107342	328.096	-0.164851	0.0683761	-2.41094	0.0159113	0.0797311	328.096	0.0124783	0.0754115	0.165469	0.868575	0.977393	328.096	-0.0944922	0.0680561	-1.38845	0.165001	0.524249
ENSMUST00000014614	491.059	-0.290217	0.0877414	-3.30764	0.000940869	0.0080493	491.059	-0.641363	0.0801669	-8.00035	1.24066e-15	1.45433e-14	491.059	-0.461678	0.0824759	-5.59773	2.17176e-08	4.41315e-07	491.059	-0.746506	0.0822762	-9.07317	1.15601e-19	1.63356e-18	491.059	0.0491028	0.0809497	0.606584	0.544127	0.729958	491.059	-0.122358	0.0891514	-1.37248	0.169914	0.664948	491.059	-0.0560397	0.0815062	-0.687551	0.491735	0.81392
ENSMUST00000014647	134.98	0.00556091	0.12498	0.0444945	0.96451	0.983375	134.98	-0.133356	0.114213	-1.16761	0.242966	0.368855	134.98	-0.000146527	0.118602	-0.00123545	0.999014	0.999378	134.98	-0.110052	0.116906	-0.941368	0.346516	0.50743	134.98	-0.0544124	0.117373	-0.463586	0.642945	0.800567	134.98	-0.0601198	0.126135	-0.47663	0.633626	0.936361	134.98	-0.0311084	0.113733	-0.27352	0.784453	0.940364
ENSMUST00000014684	12.2996	-0.30899	0.333065	-0.927719	0.353553	0.574016	12.2996	0.191398	0.283341	0.675505	0.499355	0.634744	12.2996	-0.0989251	0.296901	-0.333193	0.738989	0.884704	12.2996	-0.0509396	0.284895	-0.178801	0.858094	0.919247	12.2996	0.102911	0.293864	0.3502	0.726189	0.849649	12.2996	0.312976	0.335747	0.932179	0.351244	0.825939	12.2996	-0.139427	0.274028	-0.508805	0.610889	0.87307
ENSMUST00000014687	0.944319	1.10364	1.36967	0.805771	0.420375	NA	0.944319	-1.70837	1.41613	-1.20636	0.227678	0.35038	0.944319	0.424471	1.21179	0.350285	0.726125	0.87876	0.944319	-0.0362598	1.22017	-0.029717	0.976293	0.986031	0.944319	0.790276	1.32009	0.598654	0.549404	NA	0.944319	0.111104	1.26562	0.087786	0.930047	NA	0.944319	2.46238	1.32348	1.86053	0.0628106	NA
ENSMUST00000014691	2350.25	-0.00978047	0.074831	-0.130701	0.896012	0.950049	2350.25	0.0531817	0.0670051	0.793697	0.427372	0.567479	2350.25	0.0924556	0.0701813	1.31738	0.18771	0.417662	2350.25	0.19157	0.0698809	2.74138	0.00611812	0.0177625	2350.25	-0.0243801	0.0701371	-0.347606	0.728136	0.850319	2350.25	0.077856	0.0748725	1.03985	0.298411	0.795432	2350.25	0.114008	0.0667369	1.70833	0.0875758	0.391929
ENSMUST00000014694	386.482	-0.148862	0.0673832	-2.20918	0.0271619	0.103793	386.482	-0.496895	0.0629467	-7.8939	2.92889e-15	3.3617e-14	386.482	-0.196604	0.0639768	-3.07305	0.00211882	0.013445	386.482	-0.459791	0.0635937	-7.23014	4.82502e-13	4.47902e-12	386.482	-0.0427541	0.0623666	-0.685528	0.49301	0.692864	386.482	-0.0904961	0.0688762	-1.31389	0.188882	0.689678	386.482	-0.0056503	0.0641628	-0.0880619	0.929827	0.979745
ENSMUST00000014698	137.227	-0.240353	0.103337	-2.32592	0.0200226	0.0836139	137.227	-0.433358	0.0958276	-4.52227	6.11798e-06	2.83087e-05	137.227	-0.340843	0.0949627	-3.58923	0.000331652	0.00270642	137.227	-0.387126	0.0923045	-4.19401	2.74069e-05	0.00012229	137.227	0.161051	0.0923901	1.74316	0.0813051	0.228684	137.227	0.0605608	0.105643	0.573259	0.566469	0.919975	137.227	0.207284	0.095745	2.16496	0.0303909	0.219962
ENSMUST00000014743	1787.55	1.13838	0.107515	10.5881	3.38437e-26	3.43366e-24	1787.55	3.44471	0.0946858	36.3804	8.69486e-290	3.87861e-287	1787.55	1.61411	0.100424	16.0731	3.94148e-58	5.16534e-56	1787.55	3.63365	0.0989786	36.7115	4.78727e-295	2.46918e-292	1787.55	0.117462	0.103995	1.1295	0.258688	0.472842	1787.55	0.593193	0.104065	5.70021	1.19658e-08	3.02148e-06	1787.55	0.306407	0.0891474	3.43708	0.000588012	0.0162346
ENSMUST00000014750	1135.07	0.141754	0.0637107	2.22496	0.0260836	0.100819	1135.07	0.137744	0.0573475	2.40191	0.0163096	0.0383625	1135.07	-0.0648969	0.0595491	-1.0898	0.275799	0.527124	1135.07	-0.0656016	0.0589624	-1.1126	0.26588	0.419697	1135.07	0.190017	0.0595594	3.19038	0.00142087	0.0159504	1135.07	-0.0166338	0.063701	-0.261123	0.793998	0.966152	1135.07	-0.0133283	0.0567273	-0.234953	0.814245	0.949792
ENSMUST00000014830	32.9423	-1.88423	0.385453	-4.88836	1.01681e-06	2.27721e-05	32.9423	-1.5059	0.336917	-4.46965	7.83481e-06	3.55159e-05	32.9423	-0.366766	0.361178	-1.01547	0.309881	0.564229	32.9423	-0.244213	0.355143	-0.687647	0.491675	0.647745	32.9423	-1.16806	0.346064	-3.37528	0.000737417	0.0103474	32.9423	0.349404	0.399078	0.875528	0.381287	0.842423	32.9423	0.0936282	0.346237	0.270417	0.78684	0.941453
ENSMUST00000014848	5.1065	-0.674859	0.497313	-1.35701	0.174778	0.373603	5.1065	-1.15602	0.485902	-2.37913	0.0173534	0.0404832	5.1065	-0.792091	0.444132	-1.78346	0.074512	0.224698	5.1065	-0.795297	0.425296	-1.86998	0.0614861	0.130128	5.1065	0.238638	0.41011	0.581888	0.560642	NA	5.1065	0.121406	0.525722	0.230932	0.817368	NA	5.1065	0.599365	0.498786	1.20165	0.2295	0.603338
ENSMUST00000014891	0.0904951	-1.47258	5.50597	-0.267452	0.789121	NA	0.0904951	-1.31299	4.92406	-0.266649	0.78974	NA	0.0904951	0.127932	5.16804	0.0247544	0.980251	NA	0.0904951	-0.209894	5.16804	-0.0406138	0.967604	NA	0.0904951	-1.50548	5.16459	-0.291501	0.770668	NA	0.0904951	0.0950305	5.50916	0.0172496	0.986238	NA	0.0904951	-0.402385	4.92759	-0.0816596	0.934917	NA
ENSMUST00000014892	1364.97	-0.196191	0.0450119	-4.35866	1.30861e-05	0.000220538	1364.97	-0.26273	0.0407228	-6.45167	1.10627e-10	8.95927e-10	1364.97	-0.267763	0.0419679	-6.38019	1.76868e-10	4.4985e-09	1364.97	-0.363229	0.0414398	-8.76521	1.86423e-18	2.46745e-17	1364.97	0.0941403	0.0413613	2.27605	0.0228432	0.101414	1364.97	0.0225684	0.0455699	0.495248	0.620425	0.932729	1364.97	-0.006359	0.0408025	-0.155848	0.876153	0.964965
ENSMUST00000014911	194.315	0.0850706	0.0861547	0.987417	0.323438	0.545938	194.315	-0.402572	0.0826923	-4.86831	1.12554e-06	5.77286e-06	194.315	-0.0112721	0.080061	-0.140794	0.888033	0.956105	194.315	-0.449599	0.0808088	-5.56373	2.64061e-08	1.70514e-07	194.315	0.137611	0.0802437	1.71491	0.0863618	0.237877	194.315	0.0412679	0.0859846	0.479946	0.631266	0.936196	194.315	0.0905841	0.0832407	1.08822	0.276499	0.656935
ENSMUST00000014913	501.285	0.183288	0.102028	1.79645	0.0724224	0.207822	501.285	0.314132	0.0914206	3.43611	0.000590125	0.00193677	501.285	0.0770509	0.0955216	0.806634	0.419877	0.668828	501.285	0.173198	0.0944924	1.83293	0.0668123	0.13934	501.285	0.123429	0.0957418	1.28919	0.197333	0.400441	501.285	0.0171922	0.101821	0.168848	0.865916	0.977351	501.285	-0.0175041	0.0901113	-0.19425	0.84598	0.959216
ENSMUST00000014917	1.75221	-1.73954	1.51312	-1.14964	0.250292	0.467333	1.75221	-0.350155	1.243	-0.281701	0.778173	0.85848	1.75221	-0.84427	1.23334	-0.68454	0.493634	0.728054	1.75221	1.87216	1.06232	1.76233	0.0780144	0.158263	1.75221	0.5527	1.1894	0.464687	0.642155	NA	1.75221	1.44797	1.5479	0.935446	0.349558	NA	1.75221	2.77502	1.12201	2.47325	0.0133892	0.132643
ENSMUST00000014920	21.6759	-0.17856	0.255268	-0.699499	0.48424	0.689355	21.6759	0.116888	0.224237	0.521269	0.602179	0.723887	21.6759	0.192831	0.252669	0.763175	0.445359	0.689857	21.6759	0.44268	0.240233	1.84271	0.0653717	0.136854	21.6759	-0.409315	0.245448	-1.66763	0.0953899	0.253238	21.6759	-0.037925	0.262219	-0.144631	0.885002	0.982411	21.6759	-0.0835232	0.218517	-0.382227	0.702293	0.912841
ENSMUST00000014922	240.4	-0.410425	0.0960658	-4.27233	1.93438e-05	0.000306842	240.4	-0.644743	0.0881054	-7.31785	2.51967e-13	2.55136e-12	240.4	-0.297002	0.0914216	-3.24871	0.0011593	0.00809	240.4	-0.436378	0.0902296	-4.83631	1.32271e-06	7.0401e-06	240.4	-0.198169	0.0882461	-2.24564	0.024727	0.106388	240.4	-0.0847461	0.0989907	-0.856101	0.391942	0.848351	240.4	0.0101953	0.090092	0.113165	0.9099	0.973993
ENSMUST00000014981	38.4607	-0.0937776	0.19369	-0.484164	0.628269	0.793377	38.4607	0.104714	0.172244	0.607942	0.543226	0.674689	38.4607	0.180866	0.19184	0.942795	0.345786	0.599936	38.4607	0.45653	0.182287	2.50446	0.0122637	0.0327051	38.4607	-0.363523	0.187006	-1.94391	0.051906	0.170605	38.4607	-0.088879	0.198362	-0.448066	0.654106	0.939489	38.4607	-0.0117068	0.167108	-0.0700555	0.944149	0.984983
ENSMUST00000014990	2.58552	0.228819	0.773533	0.29581	0.767375	0.882764	2.58552	-0.89592	0.786213	-1.13954	0.254478	0.382606	2.58552	-0.105827	0.75791	-0.13963	0.888952	0.956321	2.58552	-0.494645	0.761094	-0.649913	0.515749	0.669111	2.58552	-0.0633321	0.74212	-0.0853394	0.931992	NA	2.58552	-0.397978	0.788695	-0.504604	0.613837	NA	2.58552	0.337944	0.804148	0.420251	0.674302	0.901435
ENSMUST00000014996	0.811617	-1.44087	1.43297	-1.00551	0.31465	NA	0.811617	0.635005	1.09332	0.580804	0.561372	0.690309	0.811617	0.436842	1.40597	0.310706	0.756024	0.892873	0.811617	1.54515	1.26582	1.22067	0.22221	0.367125	0.811617	-1.04302	1.33021	-0.784102	0.43298	NA	0.811617	0.834694	1.50356	0.555146	0.578795	NA	0.811617	-0.132879	1.01399	-0.131046	0.895739	NA
ENSMUST00000015000	133.01	-0.0145242	0.107734	-0.134816	0.892757	0.948606	133.01	0.11962	0.0965797	1.23857	0.215506	0.335908	133.01	-0.237098	0.102184	-2.32031	0.0203239	0.0857543	133.01	0.0383377	0.0967756	0.39615	0.691994	0.807468	133.01	0.0857922	0.0997244	0.860292	0.389628	0.60498	133.01	-0.136781	0.110014	-1.24331	0.213754	0.715873	133.01	0.00450957	0.0935318	0.0482144	0.961545	0.989135
ENSMUST00000015003	410.111	-0.0152651	0.0703189	-0.217084	0.828143	0.91567	410.111	0.125807	0.0629641	1.99808	0.0457083	0.0936072	410.111	-0.0835497	0.0664771	-1.25682	0.208819	0.447077	410.111	0.121678	0.0641448	1.89692	0.0578381	0.123511	410.111	0.00887603	0.0656108	0.135283	0.892388	0.947402	410.111	-0.0594086	0.0711279	-0.835236	0.403585	0.8557	410.111	0.00474652	0.061435	0.0772609	0.938416	0.982726
ENSMUST00000015011	3622.27	0.205938	0.0792698	2.59793	0.00937868	0.047449	3622.27	0.510908	0.0708452	7.21161	5.52947e-13	5.43238e-12	3622.27	0.109039	0.0741865	1.46979	0.141618	0.346515	3622.27	0.343498	0.0739554	4.64467	3.40624e-06	1.7219e-05	3622.27	0.243965	0.074304	3.28334	0.00102584	0.0129229	3622.27	0.147067	0.0791597	1.85785	0.0631908	0.458172	3622.27	0.0765558	0.0704796	1.08621	0.277385	0.657858
ENSMUST00000015017	151.156	-0.096	0.0942209	-1.01888	0.308259	0.530686	151.156	-0.145367	0.086226	-1.68588	0.091819	0.167771	151.156	-0.159612	0.0865832	-1.84345	0.0652636	0.204382	151.156	-0.184648	0.0838666	-2.20169	0.0276873	0.0660852	151.156	0.148389	0.0855877	1.73377	0.0829597	0.231649	151.156	0.0847774	0.0951261	0.891211	0.372816	0.838915	151.156	0.109108	0.0845178	1.29094	0.196724	0.566069
ENSMUST00000015049	273.528	0.459568	0.0821836	5.59197	2.24508e-08	7.0559e-07	273.528	0.512074	0.0747302	6.8523	7.26702e-12	6.55421e-11	273.528	0.155012	0.07531	2.05832	0.0395593	0.140955	273.528	0.167773	0.0734938	2.28282	0.0224408	0.0553309	273.528	0.350699	0.0779302	4.50017	6.78997e-06	0.000414861	273.528	0.0461427	0.0797035	0.578929	0.562637	0.918655	273.528	0.0063982	0.0700916	0.0912833	0.927267	0.979103
ENSMUST00000015100	1680.83	0.334331	0.0690766	4.84001	1.29832e-06	2.83213e-05	1680.83	0.621085	0.0617158	10.0636	7.99883e-24	1.49853e-22	1680.83	0.191397	0.0647174	2.95744	0.00310209	0.0184645	1680.83	0.436018	0.0641267	6.79932	1.05112e-11	8.91509e-11	1680.83	0.152588	0.0650053	2.34731	0.0189096	0.0886711	1680.83	0.00965363	0.0688057	0.140303	0.888421	0.982889	1680.83	-0.0324795	0.0607897	-0.534292	0.593139	0.863178
ENSMUST00000015124	26.4398	-0.507222	0.231686	-2.18926	0.028578	0.107546	26.4398	-0.641905	0.212371	-3.02257	0.00250642	0.00718077	26.4398	-0.702498	0.223242	-3.1468	0.00165068	0.0109226	26.4398	-0.955915	0.221155	-4.32238	1.54354e-05	7.15856e-05	26.4398	-0.0535139	0.205574	-0.260314	0.794621	0.892458	26.4398	-0.248791	0.247497	-1.00523	0.314788	0.805119	26.4398	-0.367524	0.227486	-1.61559	0.106184	0.427834
ENSMUST00000015137	298.966	-0.218414	0.0762243	-2.86541	0.00416475	0.025541	298.966	-0.498955	0.0708041	-7.04698	1.82847e-12	1.72451e-11	298.966	-0.159761	0.0717064	-2.22799	0.025881	0.103612	298.966	-0.41487	0.0712311	-5.82428	5.73602e-09	3.91049e-08	298.966	-0.044509	0.0700624	-0.635276	0.525248	0.71647	298.966	0.0141433	0.0777381	0.181935	0.855633	0.974681	298.966	0.0395764	0.0719608	0.549972	0.582339	0.856751
ENSMUST00000015171	727.527	-0.1056	0.0848074	-1.24518	0.213066	0.423057	727.527	-0.0059467	0.075937	-0.078311	0.937581	0.962301	727.527	-0.0335334	0.0793839	-0.422421	0.672718	0.850676	727.527	-0.0463523	0.0787131	-0.588876	0.555945	0.702432	727.527	0.00706509	0.0790685	0.0893541	0.928801	0.966955	727.527	0.0791321	0.0851016	0.929854	0.352447	0.826319	727.527	-0.0333405	0.0755669	-0.441205	0.659065	0.893857
ENSMUST00000015227	11.2925	-0.578441	0.349017	-1.65734	0.0974501	0.253206	11.2925	-0.558144	0.314158	-1.77663	0.075629	0.142691	11.2925	-0.257123	0.322776	-0.796597	0.425685	0.673845	11.2925	-0.0318621	0.304667	-0.10458	0.916709	0.95375	11.2925	-0.14387	0.306386	-0.46957	0.638662	NA	11.2925	0.177449	0.36349	0.488182	0.625421	0.9328	11.2925	0.382412	0.312482	1.22379	0.221033	0.595454
ENSMUST00000015236	263.283	-0.0139754	0.12577	-0.111118	0.911522	0.957973	263.283	0.083443	0.112727	0.740221	0.459166	0.597723	263.283	-0.135252	0.118243	-1.14384	0.252689	0.50155	263.283	0.0763452	0.116152	0.657284	0.510998	0.664672	263.283	0.0487819	0.117383	0.41558	0.677718	0.822376	263.283	-0.0724942	0.126574	-0.572744	0.566818	0.919975	263.283	0.0416841	0.111445	0.374032	0.708381	0.915469
ENSMUST00000015239	443.91	-0.306003	0.0886119	-3.4533	0.000553775	0.00520287	443.91	-0.398559	0.0800623	-4.97811	6.42074e-07	3.39661e-06	443.91	-0.285423	0.0824585	-3.46141	0.000537352	0.00411978	443.91	-0.340366	0.0815032	-4.17611	2.96536e-05	0.000131674	443.91	0.067431	0.081367	0.828727	0.407259	0.621693	443.91	0.0880116	0.0896151	0.982106	0.326047	0.812643	443.91	0.125624	0.0802007	1.56637	0.117262	0.449646
ENSMUST00000015256	525.772	0.0858512	0.0784487	1.09436	0.273797	0.492971	525.772	0.193524	0.0703621	2.7504	0.0059523	0.0155891	525.772	0.282142	0.076248	3.70033	0.000215322	0.00186749	525.772	0.327943	0.0750709	4.36845	1.25133e-05	5.86741e-05	525.772	-0.427107	0.0754267	-5.66254	1.49145e-08	4.1762e-06	525.772	-0.230816	0.0792387	-2.91292	0.00358071	0.0962262	525.772	-0.292688	0.0699806	-4.18241	2.88437e-05	0.00202881
ENSMUST00000015278	0.0954244	0.729619	5.50894	0.132443	0.894634	NA	0.0954244	0.648796	4.92738	0.131672	0.895244	NA	0.0954244	-0.449005	5.16804	-0.0868811	0.930766	NA	0.0954244	-0.786834	5.16804	-0.15225	0.87899	NA	0.0954244	0.552432	5.16776	0.1069	0.914869	NA	0.0954244	-0.626193	5.50916	-0.113664	0.909504	NA	0.0954244	-0.883198	4.92759	-0.179235	0.857753	NA
ENSMUST00000015333	290.951	0.207101	0.0822009	2.51945	0.0117539	0.0562289	290.951	0.199378	0.074664	2.67033	0.0075776	0.0193245	290.951	0.239172	0.0782372	3.05701	0.00223557	0.0140475	290.951	0.240176	0.076585	3.13607	0.00171227	0.00559182	290.951	-0.0542354	0.0786679	-0.689422	0.490558	0.691491	290.951	-0.0221646	0.0817888	-0.270998	0.786393	0.96485	290.951	-0.013437	0.0724661	-0.185425	0.852896	0.960859
ENSMUST00000015346	86.599	0.208088	0.142781	1.45739	0.145008	0.33073	86.599	0.368511	0.128176	2.87504	0.00403971	0.0110342	86.599	0.510126	0.136105	3.74804	0.000178223	0.00158211	86.599	0.514885	0.133094	3.86859	0.000109465	0.00044402	86.599	-0.158425	0.138714	-1.1421	0.253411	0.467155	86.599	0.143613	0.140247	1.024	0.305836	0.798797	86.599	-0.0120512	0.122072	-0.0987224	0.921359	0.976694
ENSMUST00000015358	319.219	0.17364	0.0689162	2.51959	0.0117493	0.0562246	319.219	0.30275	0.0620573	4.87855	1.06866e-06	5.49821e-06	319.219	0.184737	0.0645878	2.86024	0.00423324	0.0239002	319.219	0.296803	0.0622391	4.76875	1.85376e-06	9.66405e-06	319.219	0.0541307	0.0654659	0.826854	0.40832	0.622851	319.219	0.0652268	0.0680827	0.958053	0.338036	0.820552	319.219	0.0481833	0.0586433	0.821634	0.411285	0.76667
ENSMUST00000015391	418.609	0.423598	0.101179	4.18661	2.83146e-05	0.000426751	418.609	0.388251	0.0913675	4.24933	2.14408e-05	9.12064e-05	418.609	-0.039514	0.0948066	-0.416785	0.676835	0.852327	418.609	0.0670817	0.0935095	0.717379	0.47314	0.631862	418.609	0.29592	0.0952859	3.1056	0.00189891	0.019321	418.609	-0.167192	0.100728	-1.65984	0.0969467	0.549663	418.609	-0.0252488	0.0895133	-0.282068	0.777892	0.938021
ENSMUST00000015394	1617.09	0.730831	0.139295	5.24665	1.54894e-07	4.18879e-06	1617.09	3.15673	0.122724	25.7222	6.60681e-146	1.09045e-143	1617.09	1.17393	0.130242	9.01347	1.99646e-19	9.70859e-18	1617.09	3.7434	0.128541	29.1222	1.88134e-186	4.31271e-184	1617.09	0.0584083	0.132468	0.440925	0.659267	0.80962	1617.09	0.501512	0.13718	3.65585	0.000256328	0.0138884	1617.09	0.645073	0.118475	5.44479	5.18666e-08	1.47331e-05
ENSMUST00000015435	870.053	-0.478106	0.121902	-3.92204	8.78019e-05	0.00113058	870.053	-0.410481	0.109047	-3.76427	0.000167038	0.000609543	870.053	-0.252703	0.113905	-2.21855	0.0265177	0.105498	870.053	-0.294817	0.113534	-2.59674	0.00941137	0.0259064	870.053	-0.00261173	0.113453	-0.0230202	0.981634	0.992328	870.053	0.222791	0.122323	1.82134	0.0685554	0.47697	870.053	0.113052	0.10913	1.03594	0.300231	0.676042
ENSMUST00000015449	3230.37	0.023232	0.0832507	0.27906	0.780199	0.889645	3230.37	0.137404	0.0744849	1.84472	0.0650789	0.125938	3230.37	0.180141	0.0782117	2.30325	0.021265	0.0888281	3230.37	0.624857	0.0778775	8.02359	1.02703e-15	1.14303e-14	3230.37	-0.152694	0.078159	-1.95363	0.050745	0.168359	3230.37	0.004215	0.0833002	0.0506001	0.959644	0.993443	3230.37	0.334759	0.0741895	4.51222	6.41516e-06	0.000696752
ENSMUST00000015456	2065.45	3.32506	0.112545	29.5443	7.7795e-192	4.90011e-189	2065.45	3.58773	0.101833	35.2313	6.62816e-272	2.60471e-269	2065.45	3.35271	0.106472	31.4891	1.2257e-217	6.53593e-215	2065.45	3.57465	0.10627	33.6374	4.77024e-248	1.831e-245	2065.45	0.163287	0.112165	1.45578	0.145453	0.331827	2065.45	0.190936	0.106873	1.78657	0.0740064	0.49275	2065.45	0.150207	0.0953019	1.57612	0.114998	0.445482
ENSMUST00000015460	0.621507	-1.47702	1.9965	-0.739804	0.459419	NA	0.621507	1.01946	1.694	0.601804	0.547305	0.677969	0.621507	-0.0615777	1.87786	-0.0327915	0.973841	NA	0.621507	1.40933	1.76523	0.798385	0.424647	0.585384	0.621507	-0.350511	1.87035	-0.187404	0.851344	NA	0.621507	1.06493	2.00354	0.531526	0.595054	NA	0.621507	0.0393647	1.57717	0.024959	0.980088	NA
ENSMUST00000015467	1655.05	0.199488	0.0515168	3.8723	0.000107815	0.00134253	1655.05	0.694168	0.0456174	15.2172	2.72082e-52	1.23033e-50	1655.05	0.293971	0.0485208	6.05865	1.37267e-09	3.15878e-08	1655.05	0.676539	0.0475371	14.2318	5.81401e-46	2.05043e-44	1655.05	-0.0442258	0.0487549	-0.907105	0.364351	0.579787	1655.05	0.0502569	0.0512953	0.979756	0.327206	0.812854	1655.05	-0.0618542	0.0443134	-1.39583	0.162764	0.52188
ENSMUST00000015481	56.5952	-0.0732857	0.150613	-0.486582	0.626555	0.792734	56.5952	-0.234876	0.139624	-1.6822	0.092531	0.168717	56.5952	-0.236371	0.142556	-1.65809	0.097299	0.270409	56.5952	-0.504396	0.141517	-3.5642	0.000364962	0.00135364	56.5952	0.0661048	0.1386	0.476946	0.6334	0.794378	56.5952	-0.0969805	0.154261	-0.628676	0.529561	0.910485	56.5952	-0.203415	0.14252	-1.42727	0.153502	0.508318
ENSMUST00000015484	15207.3	0.0492845	0.119817	0.411333	0.680829	0.828937	15207.3	0.862226	0.107107	8.05011	8.27167e-16	9.82186e-15	15207.3	0.159635	0.112315	1.42131	0.155225	0.367203	15207.3	0.881727	0.112254	7.85476	4.00545e-15	4.29844e-14	15207.3	0.367685	0.112352	3.2726	0.00106561	0.0132046	15207.3	0.478036	0.119782	3.99089	6.58249e-05	0.00462363	15207.3	0.387186	0.107004	3.61843	0.000296393	0.00972894
ENSMUST00000015486	22.2807	-0.246328	0.235579	-1.04563	0.295732	0.517549	22.2807	-0.554253	0.222156	-2.49488	0.0125998	0.0305061	22.2807	0.237214	0.233784	1.01467	0.310263	0.564564	22.2807	0.0490349	0.230562	0.212676	0.83158	0.902619	22.2807	-0.483221	0.226645	-2.13207	0.0330014	0.128608	22.2807	0.000320671	0.242456	0.0013226	0.998945	0.999542	22.2807	0.120066	0.226151	0.530913	0.595479	0.864913
ENSMUST00000015499	1470.2	0.336502	0.104685	3.21443	0.00130705	0.0104932	1470.2	0.513741	0.0936775	5.48415	4.15469e-08	2.5654e-07	1470.2	0.199966	0.097813	2.04438	0.0409164	0.144591	1470.2	0.314234	0.0974796	3.22358	0.00126597	0.00425297	1470.2	0.311592	0.0981833	3.17357	0.00150576	0.0164606	1470.2	0.175056	0.104338	1.67778	0.0933891	0.541285	1470.2	0.112084	0.0929397	1.20599	0.227821	0.602209
ENSMUST00000015501	214.524	0.056192	0.0852255	0.659333	0.509682	0.708884	214.524	-0.159754	0.0791351	-2.01875	0.0435133	0.0897622	214.524	-0.00850443	0.0799597	-0.106359	0.915298	0.966283	214.524	-0.215664	0.0790836	-2.72704	0.00639057	0.0184787	214.524	0.0678535	0.0796648	0.851738	0.39436	0.608947	214.524	0.00315711	0.0855012	0.0369247	0.970545	0.995692	214.524	0.0119436	0.07855	0.15205	0.879147	0.965427
ENSMUST00000015511	2573.3	-0.331887	0.100289	-3.30929	0.000935317	0.00801087	2573.3	-0.346151	0.0897691	-3.85602	0.000115249	0.000434388	2573.3	-0.103492	0.0942724	-1.0978	0.272291	0.523214	2573.3	0.0387966	0.0940239	0.412625	0.679881	0.798549	2573.3	-0.316893	0.0940002	-3.3712	0.000748412	0.0104504	2573.3	-0.0884989	0.100545	-0.880196	0.378753	0.842143	2573.3	0.0680543	0.0897939	0.757894	0.448514	0.789443
ENSMUST00000015540	10047.4	3.97946	0.199554	19.9418	1.76508e-88	4.60048e-86	10047.4	5.35151	0.178809	29.9287	8.33114e-197	2.05232e-194	10047.4	3.96866	0.1867	21.2569	2.8457e-100	6.47146e-98	10047.4	4.63344	0.186658	24.8232	5.04028e-136	7.49457e-134	10047.4	0.795918	0.188679	4.21837	2.46071e-05	0.000970291	10047.4	0.785117	0.197683	3.97159	7.13943e-05	0.00492511	10047.4	0.0778432	0.176675	0.440602	0.659501	0.893915
ENSMUST00000015596	5.28942	-1.95255	0.704631	-2.77103	0.00558793	0.0319247	5.28942	-2.69736	0.692536	-3.8949	9.82401e-05	0.000374642	5.28942	-1.36784	0.624723	-2.18951	0.0285596	0.111134	5.28942	-2.70971	0.696601	-3.8899	0.000100285	0.000409651	5.28942	-0.175849	0.570268	-0.308361	0.757808	NA	5.28942	0.408865	0.749385	0.545601	0.58534	0.922035	5.28942	-0.188202	0.799783	-0.235316	0.813963	0.949538
ENSMUST00000015605	389.209	-0.146523	0.0811036	-1.80662	0.0708217	0.204315	389.209	-0.133685	0.0730744	-1.82944	0.0673341	0.129513	389.209	-0.111345	0.0766934	-1.45181	0.146553	0.35422	389.209	-0.0404722	0.0750464	-0.539296	0.589682	0.729807	389.209	-0.0792787	0.0754425	-1.05085	0.293328	0.510077	389.209	-0.0441001	0.0822684	-0.536051	0.591923	0.924114	389.209	0.013934	0.0726653	0.191756	0.847933	0.960198
ENSMUST00000015612	21.1542	-0.475275	0.374659	-1.26855	0.204601	0.412723	21.1542	-0.540023	0.3377	-1.59912	0.109794	0.194082	21.1542	-0.0954675	0.364254	-0.26209	0.793252	0.911784	21.1542	-0.361899	0.362835	-0.99742	0.31856	0.477827	21.1542	-0.607824	0.352178	-1.7259	0.0843649	0.234186	21.1542	-0.228016	0.386033	-0.590665	0.554745	0.916901	21.1542	-0.4297	0.3488	-1.23194	0.217972	0.590765
ENSMUST00000015620	9.12526	-0.157464	0.368522	-0.427285	0.669172	0.82116	9.12526	-0.318837	0.341434	-0.933817	0.350398	0.489407	9.12526	-0.448146	0.372556	-1.2029	0.229016	0.47219	9.12526	0.0661264	0.340147	0.194405	0.845858	0.910048	9.12526	-0.162725	0.344491	-0.472363	0.636668	NA	9.12526	-0.453408	0.394882	-1.14821	0.250882	0.755016	9.12526	0.222239	0.33705	0.659364	0.509662	0.823902
ENSMUST00000015622	210.9	-0.052349	0.0795278	-0.658248	0.510379	0.709657	210.9	-0.039224	0.0722933	-0.542568	0.587427	0.712694	210.9	-0.0980851	0.0733659	-1.33693	0.181245	0.40744	210.9	-0.0913895	0.0708569	-1.28978	0.197128	0.334286	210.9	0.125771	0.0728291	1.72693	0.0841801	0.23384	210.9	0.0800348	0.0800196	1.00019	0.317219	0.806486	210.9	0.0736054	0.070306	1.04693	0.295132	0.670757
ENSMUST00000015664	71.4391	-0.25052	0.301718	-0.83031	0.406363	0.621634	71.4391	-0.0340293	0.269063	-0.126473	0.899357	0.938477	71.4391	-0.11028	0.280614	-0.392994	0.694324	0.862905	71.4391	-0.0293609	0.278194	-0.105541	0.915946	0.953142	71.4391	0.0899949	0.279727	0.321724	0.747662	0.863365	71.4391	0.230235	0.302541	0.761006	0.446654	0.879478	71.4391	0.0946633	0.267468	0.353923	0.723396	0.91838
ENSMUST00000015667	28817.7	-0.0799008	0.132031	-0.605165	0.545069	0.736158	28817.7	0.086523	0.118091	0.73268	0.463753	0.602048	28817.7	-0.0711439	0.12383	-0.574527	0.565611	0.779804	28817.7	0.0243425	0.123817	0.1966	0.84414	0.909435	28817.7	0.326918	0.123835	2.63995	0.00829173	0.0523193	28817.7	0.335675	0.132027	2.54247	0.0110071	0.189688	28817.7	0.264738	0.118072	2.24217	0.0249507	0.197189
ENSMUST00000015712	101289	-0.251495	0.140502	-1.78998	0.0734579	0.210275	101289	-0.0979163	0.125668	-0.779164	0.435883	0.575816	101289	0.115535	0.131809	0.876534	0.38074	0.633641	101289	0.22285	0.131805	1.69076	0.0908831	0.179386	101289	-0.508892	0.131804	-3.86096	0.00011294	0.00284472	101289	-0.141862	0.140506	-1.00964	0.312665	0.803075	101289	-0.188126	0.125669	-1.49699	0.134395	0.479735
ENSMUST00000015719	1671.63	0.270479	0.110216	2.45409	0.0141243	0.0645455	1671.63	0.354495	0.0986769	3.59248	0.000327543	0.00112886	1671.63	-0.00595639	0.103122	-0.0577604	0.95394	0.981616	1671.63	0.0786738	0.102847	0.764958	0.444296	0.604494	1671.63	0.342184	0.103288	3.31292	0.000923271	0.0120328	1671.63	0.0657485	0.110061	0.597383	0.550252	0.914811	1671.63	0.0663626	0.0982158	0.675681	0.499243	0.818294
ENSMUST00000015725	107.518	-0.149451	0.106311	-1.40578	0.159788	0.351501	107.518	-0.295553	0.09849	-3.00085	0.00269228	0.00765875	107.518	-0.156736	0.103135	-1.51973	0.12858	0.326016	107.518	-0.0590763	0.0984595	-0.600006	0.548503	0.696159	107.518	-0.122841	0.0990101	-1.2407	0.214718	0.422791	107.518	-0.130127	0.110163	-1.18122	0.237513	0.741807	107.518	0.113636	0.0979365	1.1603	0.245926	0.622869
ENSMUST00000015749	652.264	0.127105	0.106489	1.1936	0.232633	0.446228	652.264	0.15684	0.0955534	1.64139	0.100717	0.181161	652.264	0.275964	0.100248	2.75281	0.00590859	0.0315288	652.264	0.488017	0.0993435	4.91242	8.99587e-07	4.87929e-06	652.264	-0.112662	0.100327	-1.12295	0.261459	0.47614	652.264	0.0361973	0.106415	0.340154	0.73374	0.953364	652.264	0.218515	0.0945203	2.31183	0.0207873	0.176871
ENSMUST00000015791	0.0586031	0.00833384	5.50894	0.00151278	0.998793	NA	0.0586031	1.19161	4.92456	0.241973	0.808801	NA	0.0586031	0.12803	5.16804	0.0247733	0.980236	NA	0.0586031	-0.209784	5.16804	-0.0405925	0.967621	NA	0.0586031	-0.0245933	5.16776	-0.00475898	0.996203	NA	0.0586031	0.0951025	5.50916	0.0172626	0.986227	NA	0.0586031	-1.42599	4.92477	-0.289555	0.772157	NA
ENSMUST00000015800	376.144	0.447095	0.0697808	6.40713	1.48281e-10	6.06579e-09	376.144	0.733989	0.0623376	11.7744	5.28851e-32	1.37676e-30	376.144	0.402286	0.0654719	6.1444	8.0265e-10	1.90663e-08	376.144	0.602924	0.0631953	9.54064	1.41949e-21	2.23556e-20	376.144	0.10252	0.0677409	1.51341	0.130175	0.308547	376.144	0.0577108	0.0675804	0.853958	0.393128	0.848806	376.144	-0.0285452	0.0573655	-0.497602	0.618764	0.877007
ENSMUST00000015829	480.479	0.122876	0.0751569	1.63493	0.102063	0.261685	480.479	0.138693	0.0678729	2.04342	0.0410111	0.0854656	480.479	0.0855039	0.0698777	1.22362	0.221095	0.462967	480.479	0.116223	0.0686689	1.69251	0.0905488	0.178854	480.479	0.135203	0.070284	1.92367	0.0543954	0.175746	480.479	0.097831	0.0747771	1.3083	0.190771	0.691894	480.479	0.112733	0.0661991	1.70295	0.0885782	0.39436
ENSMUST00000015841	589.977	0.0334415	0.0816625	0.409508	0.682167	0.829965	589.977	-0.330226	0.0745911	-4.42715	9.54868e-06	4.27566e-05	589.977	0.166942	0.0772083	2.16223	0.0306004	0.117275	589.977	-0.323545	0.0775919	-4.16983	3.04822e-05	0.000135172	589.977	-0.14816	0.0769619	-1.92511	0.0542154	0.175339	589.977	-0.0146597	0.0818947	-0.179006	0.857933	0.974681	589.977	-0.14148	0.0752408	-1.88036	0.0600593	0.323418
ENSMUST00000015846	76.0538	-0.094805	0.133678	-0.709205	0.478197	0.68462	76.0538	-0.372828	0.125657	-2.96704	0.00300679	0.00845435	76.0538	-0.124096	0.123566	-1.00429	0.31524	0.569494	76.0538	-0.350304	0.12222	-2.86619	0.00415449	0.0125402	76.0538	0.107938	0.122159	0.883583	0.376921	0.591584	76.0538	0.0786475	0.134964	0.582729	0.560076	0.918651	76.0538	0.130462	0.125715	1.03776	0.299382	0.675508
ENSMUST00000015855	306.021	-0.000239614	0.0881199	-0.00271918	0.99783	0.999285	306.021	-0.78688	0.0842701	-9.33759	9.85491e-21	1.57307e-19	306.021	-0.097608	0.08195	-1.19107	0.233627	0.478834	306.021	-1.05199	0.0851154	-12.3595	4.32769e-35	1.13199e-33	306.021	0.152502	0.0817041	1.86652	0.0619684	0.191515	306.021	0.0551341	0.0883479	0.624056	0.532591	0.910663	306.021	-0.112603	0.0875815	-1.2857	0.198549	0.568805
ENSMUST00000015889	1631.29	-0.0720757	0.0989902	-0.728109	0.466547	0.675186	1631.29	-0.663122	0.0892803	-7.42741	1.10742e-13	1.14739e-12	1631.29	-0.268857	0.0928451	-2.89576	0.00378247	0.0217443	1631.29	-0.794014	0.0929982	-8.53795	1.36627e-17	1.70577e-16	1631.29	0.115119	0.0926367	1.24269	0.213982	0.42188	1631.29	-0.0816622	0.0991852	-0.82333	0.41032	0.857348	1631.29	-0.0157728	0.0896553	-0.175927	0.860351	0.962096
ENSMUST00000015891	119.636	0.33051	0.11443	2.88831	0.00387324	0.024215	119.636	0.479294	0.103152	4.64647	3.37659e-06	1.61913e-05	119.636	0.269887	0.108849	2.47945	0.0131584	0.0612894	119.636	0.432337	0.104699	4.12931	3.63852e-05	0.000159505	119.636	0.0300194	0.110911	0.270662	0.786651	0.887057	119.636	-0.0306034	0.112433	-0.272191	0.785475	0.964598	119.636	-0.0169385	0.0964424	-0.175633	0.860582	0.962096
ENSMUST00000015892	123.134	-0.158123	0.103262	-1.53127	0.125702	0.30105	123.134	-0.207806	0.0943206	-2.20319	0.0275813	0.0607459	123.134	-0.145622	0.0982308	-1.48245	0.138221	0.341604	123.134	-0.272192	0.0961282	-2.83155	0.0046323	0.0138157	123.134	-0.0552248	0.0952942	-0.579519	0.562239	0.743189	123.134	-0.0427241	0.105978	-0.403139	0.686846	0.947674	123.134	-0.119611	0.0951631	-1.2569	0.20879	0.577967
ENSMUST00000015894	115.986	-0.177506	0.103705	-1.71164	0.0869633	0.23488	115.986	-0.116977	0.0935494	-1.25043	0.211143	0.330483	115.986	-0.209231	0.0969739	-2.1576	0.0309589	0.118093	115.986	-0.129327	0.0926181	-1.39634	0.162611	0.286221	115.986	0.0453167	0.0941387	0.481382	0.630245	0.792429	115.986	0.013592	0.106286	0.127882	0.898243	0.983585	115.986	0.0329668	0.0920191	0.358261	0.720148	0.917452
ENSMUST00000015901	291.49	0.00270532	0.0751547	0.0359967	0.971285	0.987286	291.49	-0.0430567	0.0685235	-0.628349	0.529775	0.662922	291.49	-0.0940195	0.0695523	-1.35178	0.176445	0.400551	291.49	-0.296504	0.0687692	-4.31158	1.6209e-05	7.47082e-05	291.49	0.154572	0.069301	2.23045	0.0257178	0.108851	291.49	0.0578474	0.0753865	0.767344	0.442877	0.877538	291.49	-0.0988753	0.0679856	-1.45436	0.145847	0.496077
ENSMUST00000015903	557.292	0.164249	0.0865306	1.89817	0.0576743	0.178113	557.292	0.220415	0.0777585	2.83461	0.0045882	0.0123719	557.292	-0.0618521	0.0816745	-0.7573	0.44887	0.692371	557.292	0.0358761	0.0805165	0.445575	0.655904	0.781899	557.292	0.0635792	0.0813356	0.78169	0.434397	0.645331	557.292	-0.162522	0.0868492	-1.87132	0.0613013	0.453179	557.292	-0.120959	0.0769013	-1.57292	0.115738	0.447061
ENSMUST00000015981	13339.9	1.52368	0.0901321	16.9049	4.1391e-64	8.0219e-62	13339.9	2.43596	0.0806055	30.2208	1.26169e-200	3.15519e-198	13339.9	1.59442	0.0845152	18.8655	2.19386e-79	3.99127e-77	13339.9	2.18353	0.0844414	25.8585	1.95088e-147	3.25245e-145	13339.9	0.268173	0.084873	3.1597	0.00157931	0.016979	13339.9	0.338914	0.0897953	3.7743	0.00016046	0.00933669	13339.9	0.0157405	0.080151	0.196386	0.844308	0.959155
ENSMUST00000015998	7787.27	0.0609452	0.146433	0.416199	0.677264	0.826394	7787.27	0.0906793	0.130991	0.692254	0.488778	0.625342	7787.27	0.0769168	0.137337	0.560058	0.57544	0.785529	7787.27	0.119843	0.137297	0.872872	0.382733	0.543913	7787.27	0.125193	0.137346	0.911514	0.362025	0.577509	7787.27	0.141164	0.146425	0.964075	0.335008	0.818142	7787.27	0.154356	0.13094	1.17883	0.238466	0.614026
ENSMUST00000016023	0.214475	-2.33651	5.47971	-0.426394	0.669821	NA	0.214475	-2.17692	4.89468	-0.444753	0.656498	0.767931	0.214475	0.12787	5.16804	0.0247424	0.98026	NA	0.214475	0.751829	5.16804	0.145477	0.884335	0.935038	0.214475	-2.3694	5.13659	-0.461278	0.644599	NA	0.214475	0.0949886	5.50916	0.017242	0.986244	NA	0.214475	0.559357	4.92759	0.113515	0.909622	NA
ENSMUST00000016033	217.587	-0.00235292	0.1052	-0.0223661	0.982156	0.993711	217.587	0.0616479	0.0946356	0.651424	0.514773	0.64907	217.587	0.080717	0.100366	0.804226	0.421267	0.669922	217.587	0.0843036	0.0985083	0.855803	0.392107	0.553293	217.587	-0.14924	0.099347	-1.50221	0.133042	0.312225	217.587	-0.0661703	0.106163	-0.62329	0.533094	0.910663	217.587	-0.126585	0.0937547	-1.35017	0.176962	0.542404
ENSMUST00000016081	1108.5	0.0141707	0.0496193	0.285589	0.775193	0.886966	1108.5	0.106877	0.0445474	2.39917	0.0164325	0.0385911	1108.5	-0.0569322	0.0468771	-1.2145	0.224557	0.467196	1108.5	0.0671731	0.0458218	1.46596	0.142658	0.25764	1108.5	-0.00253627	0.0464499	-0.0546023	0.956455	0.979924	1108.5	-0.0736392	0.0500194	-1.47221	0.140964	0.629842	1108.5	-0.0422399	0.0438922	-0.962355	0.335871	0.707826
ENSMUST00000016087	39.8563	-0.350249	0.23329	-1.50135	0.133266	0.312581	39.8563	-0.522925	0.213273	-2.4519	0.0142103	0.0339866	39.8563	-0.398701	0.216955	-1.83772	0.0661041	0.206095	39.8563	-0.551928	0.214222	-2.57643	0.00998262	0.0273058	39.8563	0.0762317	0.211098	0.361119	0.71801	0.844369	39.8563	0.0277794	0.238602	0.116426	0.907315	0.986259	39.8563	0.0472284	0.216365	0.218281	0.82721	0.954199
ENSMUST00000016088	481.903	-0.169992	0.102323	-1.66133	0.0966471	0.251725	481.903	-0.454333	0.0927623	-4.89782	9.69065e-07	5.02337e-06	481.903	-0.0234241	0.0968954	-0.241747	0.808977	0.919924	481.903	-0.227075	0.0965179	-2.35267	0.0186389	0.0471761	481.903	-0.241995	0.0959479	-2.52215	0.0116641	0.0651393	481.903	-0.0954274	0.103212	-0.924581	0.355184	0.827477	481.903	-0.0147368	0.0933517	-0.157864	0.874564	0.964747
ENSMUST00000016105	648.201	0.283868	0.0721985	3.93178	8.43203e-05	0.00109386	648.201	0.762646	0.0638824	11.9383	7.47536e-33	1.99645e-31	648.201	0.17926	0.0687835	2.60615	0.00915668	0.0455302	648.201	0.740977	0.0664905	11.1441	7.65162e-29	1.60674e-27	648.201	-0.0426043	0.0688597	-0.618712	0.536106	0.72503	648.201	-0.147213	0.0721258	-2.04105	0.0412455	0.376273	648.201	-0.0642735	0.0613212	-1.04814	0.294572	0.670706
ENSMUST00000016115	204.196	-0.0205251	0.0786766	-0.260879	0.794186	0.896892	204.196	-0.285923	0.0740111	-3.86325	0.000111888	0.000422976	204.196	0.0337505	0.0740843	0.455568	0.6487	0.835889	204.196	-0.265065	0.0738125	-3.59106	0.000329338	0.00123175	204.196	-0.0104759	0.0735342	-0.142463	0.886714	0.944554	204.196	0.0437997	0.0791911	0.553088	0.580203	0.920007	204.196	0.0103826	0.0742877	0.139762	0.888848	0.968638
ENSMUST00000016124	162.127	-0.0698511	0.154968	-0.450744	0.652174	0.809579	162.127	-0.00268284	0.13906	-0.0192927	0.984608	0.989753	162.127	-0.0816389	0.14333	-0.569588	0.568957	0.781937	162.127	-0.155441	0.142011	-1.09457	0.273706	0.428729	162.127	0.197885	0.143319	1.38073	0.167362	0.362271	162.127	0.186097	0.154978	1.2008	0.229829	0.732333	162.127	0.0451274	0.137711	0.327697	0.743141	0.926043
ENSMUST00000016125	4.92005	0.00451281	0.473099	0.00953882	0.992389	0.998333	4.92005	0.115659	0.42567	0.27171	0.785845	0.86354	4.92005	-0.849252	0.5003	-1.69749	0.0896047	0.256468	4.92005	-0.501516	0.454872	-1.10254	0.270225	0.424687	4.92005	0.0178305	0.442289	0.0403142	0.967843	NA	4.92005	-0.835935	0.527734	-1.58401	0.113192	NA	4.92005	-0.599345	0.438729	-1.36609	0.17191	0.535261
ENSMUST00000016138	378.483	0.0470069	0.0737992	0.636956	0.524154	0.721229	378.483	-0.00536537	0.0670718	-0.0799944	0.936242	0.961525	378.483	-0.0886304	0.0695841	-1.27372	0.202764	0.438631	378.483	-0.169116	0.0684078	-2.47217	0.0134296	0.0354081	378.483	0.0620758	0.0689497	0.900305	0.367958	0.58312	378.483	-0.0735615	0.0743923	-0.988832	0.322745	0.810273	378.483	-0.101674	0.0665146	-1.5286	0.126363	0.46581
ENSMUST00000016144	14.2684	-0.0451775	0.329871	-0.136955	0.891066	0.947741	14.2684	0.427362	0.285845	1.49508	0.134893	0.22974	14.2684	0.146637	0.314207	0.466689	0.640723	0.831046	14.2684	0.519308	0.296429	1.75188	0.0797946	0.16124	14.2684	-0.131529	0.311729	-0.421934	0.673073	0.818748	14.2684	0.0602857	0.332214	0.181466	0.856002	0.974681	14.2684	-0.0395827	0.269077	-0.147105	0.883049	0.966831
ENSMUST00000016168	4.36899	1.07226	0.598722	1.79091	0.0733082	0.20991	4.36899	1.16887	0.554047	2.1097	0.0348842	0.0744074	4.36899	-0.170636	0.470132	-0.362954	0.716639	0.873555	4.36899	-0.36595	0.462935	-0.790499	0.429236	0.589691	4.36899	1.3826	0.554489	2.49347	0.0126501	NA	4.36899	0.13971	0.521568	0.267866	0.788802	NA	4.36899	-0.15222	0.462405	-0.329192	0.742011	0.925989
ENSMUST00000016172	1.05089	-1.00241	1.2097	-0.828641	0.407307	0.622542	1.05089	-1.79467	1.17389	-1.52883	0.126307	0.217894	1.05089	0.463213	1.27973	0.361963	0.71738	0.873715	1.05089	-1.89151	1.41319	-1.33847	0.180744	0.311565	1.05089	-1.63934	1.20045	-1.36561	0.172062	NA	1.05089	-0.173718	1.28841	-0.134831	0.892746	NA	1.05089	-1.73618	1.3907	-1.24842	0.211876	NA
ENSMUST00000016231	706.582	0.0899459	0.0661317	1.3601	0.173797	0.372138	706.582	0.0717327	0.0597143	1.20127	0.229648	0.352772	706.582	0.129551	0.0619371	2.09166	0.0364692	0.132696	706.582	-0.119716	0.0616879	-1.94068	0.0522977	0.113337	706.582	0.0327006	0.0620652	0.526875	0.598281	0.769726	706.582	0.0723059	0.0660115	1.09535	0.273362	0.775759	706.582	-0.158748	0.059322	-2.67604	0.00744968	0.0916749
ENSMUST00000016279	326.697	0.374829	0.123068	3.0457	0.00232136	0.0164597	326.697	-0.098981	0.112705	-0.878228	0.37982	0.52007	326.697	0.176842	0.114349	1.54652	0.12198	0.314121	326.697	-0.0824243	0.114105	-0.722358	0.470075	0.629193	326.697	0.315105	0.11556	2.72676	0.00639587	0.0442476	326.697	0.117118	0.121931	0.960524	0.336791	0.819778	326.697	0.331662	0.111212	2.98224	0.00286146	0.049377
ENSMUST00000016309	855.244	0.0854662	0.0554279	1.54193	0.123089	0.297006	855.244	0.525412	0.0488156	10.7632	5.13447e-27	1.10058e-25	855.244	-0.0621241	0.0517033	-1.20155	0.229538	0.472835	855.244	0.363757	0.0497303	7.3146	2.58144e-13	2.46709e-12	855.244	0.150348	0.0516324	2.91189	0.00359254	0.0298379	855.244	0.00275726	0.055494	0.0496858	0.960373	0.993443	855.244	-0.0113074	0.0467991	-0.241616	0.809078	0.947956
ENSMUST00000016338	0.898331	1.5364	1.54939	0.991615	0.321386	NA	0.898331	1.38339	1.42803	0.96874	0.332675	0.471313	0.898331	0.938427	1.68579	0.556668	0.577754	0.787726	0.898331	1.73419	1.58965	1.09093	0.275305	0.430422	0.898331	-1.21392	1.65877	-0.731819	0.464279	NA	0.898331	-1.8119	1.57828	-1.14802	0.250961	NA	0.898331	-0.86312	1.3471	-0.640722	0.521703	NA
ENSMUST00000016383	353.029	0.195199	0.0989544	1.97262	0.0485392	0.158003	353.029	-0.323633	0.091333	-3.54345	0.000394934	0.00133738	353.029	0.272622	0.093677	2.91023	0.00361164	0.0209389	353.029	-0.330329	0.0945956	-3.49201	0.0004794	0.00174438	353.029	-0.104305	0.0938435	-1.11147	0.266364	0.480132	353.029	-0.0268822	0.0987966	-0.272096	0.785548	0.964598	353.029	-0.111	0.0921056	-1.20514	0.22815	0.602432
ENSMUST00000016396	404.754	0.208242	0.177311	1.17444	0.240217	0.454854	404.754	0.362322	0.15867	2.28349	0.0224017	0.050684	404.754	0.0973457	0.166256	0.585516	0.558201	0.7745	404.754	0.230736	0.16546	1.39452	0.163162	0.287007	404.754	0.110914	0.166421	0.666469	0.505111	0.702957	404.754	1.85252e-05	0.177156	0.00010457	0.999917	0.999966	404.754	-0.0206709	0.157662	-0.131109	0.895689	0.970262
ENSMUST00000016399	0.840919	-0.710452	1.50026	-0.473552	0.63582	NA	0.840919	0.59371	1.26433	0.469586	0.638651	0.753139	0.840919	0.229934	1.18658	0.193778	0.84635	0.937147	0.840919	0.96776	1.0933	0.885175	0.376062	0.537301	0.840919	0.635183	1.29247	0.491449	0.623109	NA	0.840919	1.57557	1.41007	1.11737	0.263836	NA	0.840919	1.00923	1.05988	0.952214	0.340989	NA
ENSMUST00000016400	8356.12	-0.131078	0.0779763	-1.681	0.0927631	0.245072	8356.12	0.148857	0.0697066	2.13547	0.0327225	0.0704153	8356.12	-0.026673	0.0730742	-0.365013	0.715102	0.872562	8356.12	0.203672	0.0729701	2.79117	0.00525179	0.0154925	8356.12	0.100333	0.0730625	1.37324	0.169677	0.364308	8356.12	0.204738	0.0779873	2.62527	0.00865802	0.164355	8356.12	0.155148	0.0696098	2.22883	0.0258255	0.200773
ENSMUST00000016401	340.433	0.218173	0.074935	2.9115	0.00359697	0.0229626	340.433	0.667487	0.0657975	10.1446	3.5035e-24	6.65423e-23	340.433	0.226539	0.0697427	3.24821	0.00116135	0.00810061	340.433	0.555245	0.0667369	8.31991	8.8032e-17	1.04983e-15	340.433	0.09759	0.071047	1.3736	0.169566	0.364308	340.433	0.105955	0.0736995	1.43767	0.150529	0.643208	340.433	-0.0146518	0.0611184	-0.239729	0.810541	0.948776
ENSMUST00000016427	130.735	0.976297	0.440386	2.21691	0.0266291	0.102352	130.735	3.34561	0.384007	8.71237	2.97598e-18	4.17675e-17	130.735	1.46356	0.380653	3.84486	0.000120621	0.00113218	130.735	3.14044	0.377541	8.31815	8.93459e-17	1.06473e-15	130.735	1.62425	0.407535	3.98555	6.73251e-05	0.00196437	130.735	2.11151	0.415633	5.08022	3.76999e-07	6.30671e-05	130.735	1.41908	0.352014	4.03133	5.54627e-05	0.00314775
ENSMUST00000016463	1448.32	0.164474	0.0963491	1.70707	0.0878095	0.236452	1448.32	0.340305	0.0861864	3.94848	7.86479e-05	0.000304858	1448.32	-0.0259772	0.0904282	-0.287269	0.773906	0.902053	1448.32	0.110785	0.0899955	1.231	0.218322	0.362123	1448.32	0.104875	0.0903798	1.16038	0.245896	0.458436	1448.32	-0.085577	0.0963945	-0.887779	0.374659	0.839327	1448.32	-0.124646	0.0857833	-1.45303	0.146214	0.496437
ENSMUST00000016488	47.8938	-0.176792	0.18882	-0.936299	0.349119	0.569693	47.8938	-0.420802	0.174778	-2.40764	0.0160559	0.037836	47.8938	0.0294604	0.182386	0.161528	0.871678	0.948801	47.8938	0.0215315	0.177997	0.120965	0.903718	0.946492	47.8938	-0.270351	0.177808	-1.52046	0.128395	0.306212	47.8938	-0.0640987	0.193136	-0.331883	0.739978	0.955759	47.8938	0.171983	0.17497	0.982929	0.325642	0.701144
ENSMUST00000016553	302.011	0.0267482	0.0662879	0.403515	0.686569	0.833097	302.011	-0.0505131	0.0609055	-0.829368	0.406896	0.547248	302.011	-0.0196914	0.0630504	-0.312312	0.754804	0.892021	302.011	-0.0845276	0.0613999	-1.37667	0.168614	0.294712	302.011	-0.00427995	0.0622801	-0.0687209	0.945212	0.974017	302.011	-0.0507195	0.0670121	-0.756871	0.449127	0.880426	302.011	-0.0382945	0.0600052	-0.638186	0.523353	0.831748
ENSMUST00000016569	261.633	0.00992003	0.0782767	0.12673	0.899154	0.951471	261.633	0.0597173	0.070722	0.844394	0.398449	0.539106	261.633	0.0732083	0.0760118	0.963117	0.335489	0.589906	261.633	0.120951	0.0737142	1.64081	0.100838	0.195138	261.633	-0.185511	0.0746654	-2.48456	0.012971	0.0695619	261.633	-0.122223	0.079562	-1.5362	0.12449	0.602552	261.633	-0.124278	0.0697171	-1.7826	0.0746519	0.362486
ENSMUST00000016571	119.935	0.194577	0.112641	1.7274	0.0840956	0.230095	119.935	0.309049	0.10159	3.04213	0.00234913	0.00678077	119.935	0.0812296	0.106017	0.766196	0.44356	0.688192	119.935	0.172747	0.102264	1.68923	0.091176	0.179792	119.935	0.0912938	0.106767	0.855074	0.39251	0.607501	119.935	-0.0220534	0.11193	-0.197028	0.843806	0.974681	119.935	-0.0450086	0.0968462	-0.464743	0.642116	0.886718
ENSMUST00000016631	795.716	0.116033	0.069488	1.66983	0.0949538	0.248729	795.716	0.419315	0.0618499	6.77955	1.20552e-11	1.07147e-10	795.716	0.18415	0.0660764	2.78692	0.00532108	0.0290086	795.716	0.629072	0.0644054	9.76738	1.55418e-22	2.54734e-21	795.716	-0.148234	0.0658626	-2.25065	0.0244076	0.105661	795.716	-0.0801166	0.0696906	-1.1496	0.250307	0.754856	795.716	0.0615236	0.0602958	1.02036	0.307556	0.684526
ENSMUST00000016638	47.4829	0.290661	0.274674	1.0582	0.289963	0.511429	47.4829	0.42211	0.246347	1.71348	0.0866249	0.159802	47.4829	0.0292218	0.27455	0.106435	0.915237	0.966283	47.4829	-0.0130923	0.270935	-0.0483225	0.961459	0.977795	47.4829	-0.576052	0.267425	-2.15407	0.0312344	0.123993	47.4829	-0.837491	0.281616	-2.97388	0.00294064	0.0833783	47.4829	-1.01125	0.250153	-4.04254	5.28758e-05	0.00306286
ENSMUST00000016640	1540.16	0.975114	0.264474	3.68699	0.000226923	0.00248219	1540.16	1.12997	0.236656	4.77475	1.7993e-06	8.99376e-06	1540.16	1.03069	0.247631	4.1622	3.15192e-05	0.000346589	1540.16	1.17069	0.247529	4.7295	2.25077e-06	1.16272e-05	1540.16	0.61976	0.248293	2.49608	0.0125574	0.0680881	1540.16	0.675337	0.263853	2.55952	0.0104816	0.185208	1540.16	0.660475	0.235854	2.80036	0.00510461	0.0721532
ENSMUST00000016664	95.9139	-0.200109	0.125013	-1.6007	0.109443	0.274551	95.9139	-1.25467	0.127568	-9.83531	7.93267e-23	1.41239e-21	95.9139	-0.169565	0.119119	-1.4235	0.154592	0.36652	95.9139	-1.21935	0.127821	-9.53951	1.43511e-21	2.258e-20	95.9139	-0.1084	0.115754	-0.936467	0.349033	0.566364	95.9139	-0.0778567	0.128135	-0.607615	0.543443	0.912792	95.9139	-0.0730778	0.13861	-0.527217	0.598043	0.866133
ENSMUST00000016670	23.7914	-0.420825	0.323406	-1.30123	0.19318	0.397915	23.7914	0.589753	0.270342	2.18151	0.0291457	0.0637151	23.7914	-0.647977	0.298699	-2.16933	0.0300574	0.115624	23.7914	0.297796	0.274672	1.08419	0.278282	0.433879	23.7914	0.207219	0.286106	0.724275	0.468897	0.674884	23.7914	-0.0199326	0.334598	-0.0595718	0.952497	0.992237	23.7914	-0.0847381	0.258211	-0.328174	0.74278	0.926031
ENSMUST00000016672	4656.17	0.48169	0.0668202	7.20875	5.64658e-13	2.99506e-11	4656.17	1.75331	0.0592967	29.5685	3.79557e-192	8.82337e-190	4656.17	0.959799	0.0625778	15.3377	4.28189e-53	5.33993e-51	4656.17	1.96809	0.0621313	31.6763	3.29803e-220	1.00804e-217	4656.17	-0.0268145	0.0631218	-0.424806	0.670978	0.818063	4656.17	0.451294	0.0663065	6.80618	1.00228e-11	6.38736e-09	4656.17	0.187959	0.0582412	3.22726	0.00124983	0.0279134
ENSMUST00000016673	361.042	4.78293	0.2389	20.0207	3.63935e-89	9.65193e-87	361.042	4.16258	0.222917	18.6732	8.18352e-78	6.0569e-76	361.042	4.65022	0.222016	20.9454	2.06531e-97	4.56256e-95	361.042	4.55233	0.221809	20.5236	1.32498e-93	1.18209e-91	361.042	0.477985	0.258982	1.84563	0.0649459	0.197868	361.042	0.345279	0.198224	1.74187	0.0815318	0.513477	361.042	0.867734	0.178381	4.86449	1.14753e-06	0.000178423
ENSMUST00000016680	590.701	-0.0356608	0.0574135	-0.621123	0.534519	0.728416	590.701	-0.048761	0.0520155	-0.937432	0.348536	0.487384	590.701	0.16543	0.0548992	3.01334	0.00258388	0.0158812	590.701	0.125223	0.053846	2.32558	0.020041	0.0502122	590.701	-0.195377	0.0543917	-3.59204	0.000328095	0.006008	590.701	0.00571351	0.0578945	0.0986883	0.921386	0.987681	590.701	-0.021393	0.0514447	-0.415845	0.677523	0.902163
ENSMUST00000016681	231.869	-0.0416674	0.0856783	-0.486324	0.626737	0.792734	231.869	0.042077	0.077112	0.54566	0.585299	0.711046	231.869	0.157144	0.0799514	1.9655	0.0493568	0.165925	231.869	0.0797011	0.0783991	1.01661	0.30934	0.468152	231.869	-0.0370636	0.0800603	-0.462946	0.643403	0.800793	231.869	0.161748	0.0855766	1.8901	0.0587451	0.445473	231.869	0.000560555	0.0753859	0.00743581	0.994067	0.997511
ENSMUST00000016696	377.112	-0.355265	0.0977423	-3.63471	0.000278289	0.00292145	377.112	-0.806061	0.0900176	-8.95449	3.41316e-19	5.06602e-18	377.112	-0.329708	0.0905545	-3.64099	0.000271587	0.00228127	377.112	-0.821155	0.0910995	-9.01383	1.9899e-19	2.77627e-18	377.112	0.12611	0.089523	1.40869	0.158926	0.349724	377.112	0.151667	0.098688	1.53684	0.124333	0.602218	377.112	0.111017	0.0915855	1.21217	0.225449	0.5996
ENSMUST00000016698	22.4635	0.00617244	0.254863	0.0242187	0.980678	0.993062	22.4635	0.55452	0.218629	2.53635	0.0112014	0.0274587	22.4635	0.0503387	0.228516	0.220286	0.825649	0.928273	22.4635	0.339857	0.215534	1.57682	0.114838	0.217138	22.4635	0.207142	0.232804	0.88977	0.373589	0.588718	22.4635	0.251308	0.250952	1.00142	0.316623	0.806486	22.4635	-0.00752037	0.200139	-0.0375757	0.970026	0.990341
ENSMUST00000016768	0.476088	-2.00686	2.39586	-0.837638	0.402234	NA	0.476088	-1.56086	2.1171	-0.737262	0.460963	0.599306	0.476088	0.597026	2.30454	0.259065	0.795585	NA	0.476088	-1.37088	2.32525	-0.58956	0.555485	0.702066	0.476088	-1.60008	2.23531	-0.715818	0.474104	NA	0.476088	1.00381	2.46057	0.407959	0.683304	NA	0.476088	-1.41009	2.21185	-0.637518	0.523788	NA
ENSMUST00000016771	5459.42	-0.328075	0.128814	-2.5469	0.0108684	0.0530704	5459.42	-0.390212	0.115248	-3.38584	0.000709615	0.00228352	5459.42	0.00833306	0.120994	0.0688715	0.945092	0.97894	5459.42	0.110467	0.120906	0.913656	0.360898	0.521915	5459.42	-0.573582	0.120869	-4.74547	2.08025e-06	0.000165641	5459.42	-0.237173	0.128931	-1.83954	0.0658355	0.468657	5459.42	-0.0729031	0.115287	-0.632361	0.527151	0.83394
ENSMUST00000016781	56.7319	-0.134597	0.149899	-0.897913	0.369232	0.587978	56.7319	0.0374487	0.133462	0.280595	0.779021	0.858863	56.7319	0.0415854	0.138796	0.299614	0.764472	0.897299	56.7319	0.00789102	0.134512	0.058664	0.95322	0.973871	56.7319	-0.00982309	0.137855	-0.0712565	0.943194	0.973158	56.7319	0.166359	0.150765	1.10343	0.269841	0.77294	56.7319	-0.0393808	0.130006	-0.302915	0.761955	0.932154
ENSMUST00000016897	103.803	-0.0669255	0.1251	-0.534975	0.592667	0.770415	103.803	-0.234937	0.115324	-2.03719	0.0416305	0.0864944	103.803	-0.00266637	0.118002	-0.0225959	0.981973	0.992628	103.803	-0.15112	0.116211	-1.30039	0.193469	0.329298	103.803	-0.0394947	0.116608	-0.338695	0.734839	0.854418	103.803	0.0247644	0.1264	0.195921	0.844672	0.974681	103.803	0.0443227	0.114922	0.385675	0.699737	0.911839
ENSMUST00000016902	2.90806	0.736841	0.671989	1.09651	0.272857	0.492041	2.90806	-0.0567501	0.685075	-0.0828379	0.93398	0.95992	2.90806	0.218772	0.582957	0.37528	0.707452	0.86805	2.90806	0.37759	0.557269	0.677572	0.498043	0.653019	2.90806	0.65025	0.641901	1.01301	0.311057	NA	2.90806	0.132182	0.615931	0.214605	0.830075	NA	2.90806	1.08459	0.606498	1.78828	0.0737301	0.359428
ENSMUST00000016977	9.84769	-2.28194	0.489674	-4.66012	3.16021e-06	6.2612e-05	9.84769	-1.05571	0.351539	-3.00312	0.00267225	0.00760462	9.84769	-0.775531	0.390329	-1.98686	0.0469376	0.159948	9.84769	0.161799	0.345177	0.468744	0.639253	0.769743	9.84769	-0.552174	0.341627	-1.6163	0.106028	NA	9.84769	0.954238	0.524813	1.81824	0.0690269	0.477724	9.84769	0.665339	0.354989	1.87425	0.0608955	0.325429
ENSMUST00000017090	264.909	0.29378	0.0896319	3.27763	0.00104683	0.00877217	264.909	0.177263	0.0819112	2.16409	0.0304574	0.0662492	264.909	0.0685198	0.0863799	0.793238	0.427639	0.675515	264.909	0.04179	0.0847437	0.493134	0.621918	0.756932	264.909	-0.034106	0.0859623	-0.396756	0.691548	0.829751	264.909	-0.259366	0.0900324	-2.88081	0.00396658	0.102086	264.909	-0.169579	0.0806314	-2.10314	0.0354532	0.241996
ENSMUST00000017153	26487.8	3.16181	0.097631	32.3853	4.42168e-230	3.71348e-227	26487.8	4.5904	0.0874251	52.5066	0	0	26487.8	3.54811	0.0917827	38.6577	0	0	26487.8	4.62907	0.0917315	50.4633	0	0	26487.8	0.0350938	0.0925906	0.379021	0.704672	0.836927	26487.8	0.421395	0.0968652	4.35033	1.35935e-05	0.00135762	26487.8	0.0737628	0.0865148	0.852603	0.393879	0.754233
ENSMUST00000017288	526.49	1.1328	0.204923	5.52795	3.24001e-08	9.85497e-07	526.49	1.52658	0.183443	8.32181	8.66275e-17	1.10494e-15	526.49	1.20496	0.191632	6.28788	3.21838e-10	7.89984e-09	526.49	1.93125	0.190753	10.1244	4.30788e-24	7.58012e-23	526.49	0.282302	0.194231	1.45343	0.146103	0.33294	526.49	0.35446	0.202461	1.75075	0.0799883	0.511703	526.49	0.686973	0.179756	3.82169	0.000132538	0.00553027
ENSMUST00000017290	183.456	0.00797175	0.198046	0.0402521	0.967892	0.985295	183.456	0.157359	0.177153	0.888264	0.374399	0.515083	183.456	0.0306463	0.189694	0.161557	0.871655	0.948801	183.456	0.188676	0.18775	1.00493	0.31493	0.47383	183.456	-0.465761	0.18758	-2.483	0.013028	0.0696971	183.456	-0.443087	0.200049	-2.21489	0.0267675	0.304164	183.456	-0.434444	0.177333	-2.44987	0.0142908	0.138331
ENSMUST00000017332	293.934	0.178252	0.106655	1.6713	0.0946625	0.248373	293.934	0.107717	0.0965418	1.11576	0.264525	0.394862	293.934	-0.144809	0.0999701	-1.44853	0.14747	0.355547	293.934	-0.0949418	0.0984015	-0.964841	0.334625	0.494492	293.934	0.206701	0.0997304	2.0726	0.0382093	0.141573	293.934	-0.11636	0.106879	-1.08871	0.276283	0.778257	293.934	0.00404219	0.0951684	0.042474	0.966121	0.989323
ENSMUST00000017354	205.973	-0.282579	0.0855902	-3.30153	0.00096159	0.00819411	205.973	-0.344618	0.077985	-4.41904	9.91423e-06	4.42973e-05	205.973	-0.0596246	0.0806792	-0.739033	0.459887	0.701469	205.973	-0.207312	0.0793315	-2.61323	0.00896902	0.0248713	205.973	-0.139183	0.0786063	-1.77063	0.0766222	0.220893	205.973	0.0837712	0.0874978	0.95741	0.33836	0.820552	205.973	-0.00187594	0.0787159	-0.0238318	0.980987	0.992952
ENSMUST00000017365	748.429	-0.241977	0.0807999	-2.99477	0.00274655	0.0187119	748.429	-0.1521	0.072322	-2.10309	0.0354575	0.0754254	748.429	-0.035652	0.0764565	-0.466304	0.640998	0.831046	748.429	0.106688	0.0754367	1.41427	0.157283	0.278626	748.429	-0.251252	0.0755828	-3.32419	0.000886759	0.0116927	748.429	-0.0449269	0.0816177	-0.550455	0.582008	0.921558	748.429	0.00753608	0.0721693	0.104422	0.916834	0.975798
ENSMUST00000017408	270.772	-0.000744445	0.0741786	-0.0100358	0.991993	0.998307	270.772	0.120747	0.0666156	1.81259	0.0698953	0.133552	270.772	0.00953429	0.0699119	0.136376	0.891524	0.957531	270.772	0.232329	0.0666085	3.48798	0.000486691	0.00176818	270.772	0.00640975	0.0693541	0.0924206	0.926364	0.965804	270.772	0.0166885	0.0747004	0.223406	0.82322	0.970644	270.772	0.117992	0.0637522	1.85079	0.0641997	0.333789
ENSMUST00000017435	1745.5	0.086843	0.0871548	0.996423	0.319045	0.541545	1745.5	0.501742	0.0777281	6.4551	1.08147e-10	8.77132e-10	1745.5	0.368421	0.082177	4.48327	7.35082e-06	9.38672e-05	1745.5	0.896872	0.0815205	11.0018	3.74556e-28	7.67002e-27	1745.5	-0.28246	0.082138	-3.43885	0.000584196	0.00891242	1745.5	-0.000881703	0.0871915	-0.0101123	0.991932	0.999379	1745.5	0.11267	0.0770751	1.46182	0.143792	0.493024
ENSMUST00000017443	72.3688	-0.11115	0.134909	-0.82389	0.410002	0.624686	72.3688	-0.226195	0.124415	-1.81807	0.0690541	0.132251	72.3688	-0.148225	0.126946	-1.16762	0.242959	0.490101	72.3688	-0.0495591	0.12152	-0.407826	0.683401	0.801047	72.3688	0.0265015	0.124046	0.213643	0.830825	0.914805	72.3688	-0.0105739	0.13758	-0.076856	0.938738	0.990446	72.3688	0.203137	0.121897	1.66646	0.0956209	0.409515
ENSMUST00000017451	83.2054	-0.209518	0.133722	-1.56682	0.117158	0.28722	83.2054	-0.409541	0.124015	-3.30235	0.000958789	0.00301138	83.2054	-0.523153	0.123726	-4.22833	2.35437e-05	0.0002681	83.2054	-0.494522	0.119303	-4.1451	3.39672e-05	0.000149621	83.2054	0.247667	0.119183	2.07804	0.0377057	0.140509	83.2054	-0.0659671	0.137786	-0.478765	0.632106	0.936361	83.2054	0.162687	0.12413	1.31062	0.189987	0.558023
ENSMUST00000017453	30.305	-0.318181	0.328529	-0.968502	0.332793	0.554312	30.305	0.0108098	0.289975	0.0372782	0.970263	0.981262	30.305	-0.266856	0.296832	-0.899013	0.368645	0.622308	30.305	-0.174826	0.29139	-0.599973	0.548524	0.696159	30.305	0.330117	0.2961	1.11488	0.2649	0.478781	30.305	0.381443	0.329188	1.15874	0.246563	0.751649	30.305	0.144482	0.285164	0.506662	0.612392	0.873451
ENSMUST00000017458	0.051887	-0.472481	5.50894	-0.0857663	0.931652	NA	0.051887	-0.312873	4.92738	-0.0634968	0.949371	NA	0.051887	0.127981	5.16804	0.0247639	0.980243	NA	0.051887	0.271048	5.16804	0.0524469	0.958173	NA	0.051887	-0.505383	5.16776	-0.0977954	0.922095	NA	0.051887	0.0950791	5.50916	0.0172584	0.98623	NA	0.051887	0.0785378	4.92759	0.0159384	0.987284	NA
ENSMUST00000017534	240.024	0.109551	0.172738	0.6342	0.52595	0.722339	240.024	0.196263	0.154856	1.26739	0.205015	0.322756	240.024	-0.123084	0.158535	-0.776386	0.437521	0.683268	240.024	-0.1001	0.15753	-0.635432	0.525146	0.67657	240.024	0.630447	0.159879	3.94328	8.03733e-05	0.00222914	240.024	0.397812	0.171495	2.31967	0.0203588	0.264261	240.024	0.334084	0.15243	2.19172	0.0283994	0.21197
ENSMUST00000017544	417.248	-0.158602	0.166082	-0.954962	0.339597	0.559958	417.248	-0.108956	0.148696	-0.73274	0.463717	0.602048	417.248	-0.114752	0.156952	-0.731127	0.464702	0.705424	417.248	-0.131843	0.156281	-0.843629	0.398877	0.559676	417.248	-0.305258	0.15592	-1.95779	0.0502545	0.167604	417.248	-0.261408	0.167051	-1.56484	0.117622	0.589782	417.248	-0.328146	0.149075	-2.20122	0.0277207	0.209198
ENSMUST00000017549	25.1455	-0.721068	0.22989	-3.13658	0.0017093	0.0128619	25.1455	-0.388792	0.197733	-1.96625	0.0492701	0.0997673	25.1455	-0.0996481	0.212209	-0.469575	0.638659	0.830004	25.1455	-0.43549	0.212266	-2.05162	0.0402063	0.091017	25.1455	-0.315061	0.201628	-1.56258	0.118151	0.291373	25.1455	0.306359	0.239224	1.28064	0.200322	0.699982	25.1455	-0.361759	0.20857	-1.73447	0.0828344	0.380566
ENSMUST00000017552	19.9049	-0.635993	0.265015	-2.39984	0.0164024	0.0722214	19.9049	-0.294956	0.22756	-1.29617	0.194917	0.309813	19.9049	0.189896	0.252983	0.750627	0.452877	0.696078	19.9049	0.895331	0.231035	3.87531	0.000106491	0.000432915	19.9049	-0.528635	0.242168	-2.18292	0.0290414	0.118332	19.9049	0.297254	0.274933	1.08119	0.279613	0.779596	19.9049	0.661652	0.215673	3.06784	0.0021561	0.0404673
ENSMUST00000017561	403.61	-0.406055	0.085566	-4.74551	2.07977e-06	4.29506e-05	403.61	-0.385705	0.0767809	-5.02345	5.07505e-07	2.7196e-06	403.61	-0.148459	0.0856417	-1.73349	0.0830082	0.242471	403.61	-0.347147	0.0849686	-4.08559	4.39651e-05	0.000190959	403.61	-0.83134	0.0817854	-10.1649	2.84418e-24	4.38785e-21	403.61	-0.573745	0.0892591	-6.42786	1.29414e-10	5.97225e-08	403.61	-0.792782	0.080163	-9.88962	4.61778e-23	8.8023e-20
ENSMUST00000017562	611.135	1.03748	0.0866107	11.9787	4.59402e-33	5.2612e-31	611.135	2.62775	0.0748347	35.114	4.1193e-270	1.58114e-267	611.135	1.4399	0.079938	18.0127	1.54852e-72	2.46869e-70	611.135	2.53369	0.0771473	32.8422	1.4702e-236	5.12695e-234	611.135	0.147636	0.087313	1.69089	0.0908584	0.245969	611.135	0.550051	0.0791703	6.9477	3.71299e-12	2.76061e-09	611.135	0.0535801	0.0626768	0.854864	0.392626	0.753664
ENSMUST00000017604	2309.3	0.0972126	0.1402	0.693387	0.488067	0.692065	2309.3	0.245197	0.125409	1.95518	0.0505614	0.101882	2309.3	-0.202729	0.131393	-1.54292	0.122849	0.315946	2309.3	0.0404718	0.131171	0.308542	0.75767	0.853316	2309.3	0.307855	0.131383	2.3432	0.0191192	0.089484	2309.3	0.00791333	0.140209	0.0564393	0.954992	0.992868	2309.3	0.10313	0.125187	0.82381	0.410047	0.766165
ENSMUST00000017610	4405.34	-0.1533	0.0611102	-2.50857	0.0121219	0.0576022	4405.34	-0.202944	0.0547586	-3.70617	0.000210419	0.000754336	4405.34	-0.133281	0.0573439	-2.32424	0.0201126	0.0850946	4405.34	-0.149413	0.0571858	-2.61276	0.00898132	0.0248928	4405.34	-0.0320147	0.0572032	-0.559666	0.575707	0.753335	4405.34	-0.0119962	0.061242	-0.195881	0.844703	0.974681	4405.34	0.0215167	0.0547405	0.393067	0.69427	0.908412
ENSMUST00000017620	914.163	-0.00389453	0.0519606	-0.0749515	0.940253	0.973447	914.163	-0.14568	0.0473848	-3.0744	0.00210927	0.00614319	914.163	-0.116521	0.048437	-2.40563	0.0161447	0.071866	914.163	-0.227363	0.0478283	-4.75373	1.99701e-06	1.03748e-05	914.163	0.132713	0.048174	2.75487	0.00587158	0.0415999	914.163	0.0200862	0.0522045	0.384759	0.700416	0.94991	914.163	0.0510303	0.0470333	1.08498	0.277929	0.657981
ENSMUST00000017629	703.613	-0.000590405	0.0689413	-0.00856389	0.993167	0.998384	703.613	0.0876446	0.0618506	1.41704	0.156472	0.259484	703.613	0.195205	0.0657255	2.97	0.00297802	0.0178704	703.613	0.250858	0.06473	3.87546	0.000106425	0.000432753	703.613	-0.2426	0.0652858	-3.71598	0.00020242	0.00435237	703.613	-0.0468055	0.0693578	-0.674841	0.499777	0.899993	703.613	-0.0793868	0.0612636	-1.29582	0.195037	0.565212
ENSMUST00000017637	1484.7	-0.0736218	0.138604	-0.531165	0.595305	0.772129	1484.7	-0.197521	0.124154	-1.59093	0.111626	0.19671	1484.7	-0.191181	0.130312	-1.4671	0.142348	0.347659	1484.7	-0.190241	0.130078	-1.46251	0.1436	0.258962	1484.7	-0.148633	0.130011	-1.14323	0.252942	0.466566	1484.7	-0.266192	0.138886	-1.91663	0.0552856	0.436254	1484.7	-0.141354	0.124224	-1.13789	0.255166	0.633455
ENSMUST00000017692	613.462	0.169938	0.0642782	2.64378	0.00819855	0.0428405	613.462	0.122599	0.0582827	2.10353	0.0354199	0.0753552	613.462	0.150767	0.0614108	2.45505	0.0140863	0.0644851	613.462	0.169788	0.0603118	2.81516	0.00487525	0.0144723	613.462	-0.100055	0.0612054	-1.63474	0.102105	0.264859	613.462	-0.119225	0.0644738	-1.84921	0.064428	0.462575	613.462	-0.0528662	0.0573435	-0.921922	0.356569	0.726035
ENSMUST00000017694	121.683	0.227338	0.142992	1.58986	0.111866	0.278734	121.683	0.00895961	0.130903	0.0684446	0.945432	0.966693	121.683	0.142295	0.138305	1.02885	0.303549	0.556831	121.683	-0.0802613	0.137429	-0.584021	0.559206	0.705634	121.683	-0.178669	0.137225	-1.30201	0.192913	0.394847	121.683	-0.263711	0.144029	-1.83096	0.0671066	0.470943	121.683	-0.267889	0.131117	-2.04314	0.0410387	0.261286
ENSMUST00000017751	38.6589	-0.18909	0.177626	-1.06454	0.287086	0.508599	38.6589	-0.524245	0.169354	-3.09556	0.00196445	0.00575491	38.6589	-0.142521	0.156071	-0.913178	0.361149	0.614593	38.6589	-0.874514	0.163914	-5.3352	9.54418e-08	5.77444e-07	38.6589	0.273854	0.156725	1.74735	0.0805768	0.227778	38.6589	0.320422	0.17705	1.80979	0.0703287	0.481157	38.6589	-0.0764152	0.176028	-0.434109	0.66421	0.896231
ENSMUST00000017759	840.406	-0.00176391	0.051941	-0.0339599	0.972909	0.988206	840.406	-0.00852127	0.0469644	-0.181441	0.856021	0.912172	840.406	-0.0150043	0.0492873	-0.304425	0.760804	0.894886	840.406	-0.109877	0.0485725	-2.26213	0.0236894	0.057942	840.406	-0.0564748	0.0487488	-1.15848	0.246667	0.459332	840.406	-0.0697152	0.0524467	-1.32926	0.183763	0.684118	840.406	-0.157831	0.0467813	-3.3738	0.000741377	0.018979
ENSMUST00000017783	10.7829	0.123788	0.352319	0.351351	0.725325	0.857637	10.7829	-0.12233	0.330839	-0.369758	0.711563	0.810682	10.7829	-0.128655	0.313567	-0.410294	0.68159	0.854678	10.7829	-0.631978	0.319198	-1.97989	0.0477157	0.105119	10.7829	0.418984	0.320101	1.30891	0.190565	NA	10.7829	0.166542	0.346393	0.480789	0.630667	0.935826	10.7829	-0.0906637	0.329965	-0.274767	0.783495	0.940274
ENSMUST00000017799	636.638	2.06244	0.210448	9.80027	1.1229e-22	1.02258e-20	636.638	5.78059	0.185366	31.1847	1.71816e-213	4.88935e-211	636.638	2.88519	0.188632	15.2954	8.20899e-53	1.00749e-50	636.638	5.8111	0.184898	31.4287	8.19817e-217	2.37387e-214	636.638	0.453148	0.22008	2.05901	0.0394932	0.144719	636.638	1.27589	0.177299	7.1963	6.18684e-13	5.1749e-10	636.638	0.483656	0.141818	3.4104	0.000648685	0.0173582
ENSMUST00000017808	386.831	-0.238517	0.0909585	-2.62226	0.00873483	0.0448521	386.831	-0.201307	0.0816957	-2.46411	0.0137356	0.0329706	386.831	-0.145281	0.0841278	-1.72691	0.0841844	0.245165	386.831	-0.251671	0.0832782	-3.02205	0.00251071	0.00792792	386.831	0.0955425	0.083521	1.14393	0.252651	0.466172	386.831	0.188778	0.091516	2.06279	0.0391324	0.36829	386.831	0.0451787	0.0814474	0.554698	0.579101	0.856284
ENSMUST00000017821	1931.52	0.737867	0.0771515	9.56387	1.13439e-21	9.97011e-20	1931.52	0.876646	0.0691811	12.6718	8.47888e-37	2.60119e-35	1931.52	1.08637	0.0725024	14.9839	9.35611e-51	1.10445e-48	1931.52	0.975401	0.0723448	13.4827	1.97848e-41	6.35309e-40	1931.52	-0.0564751	0.0734008	-0.769407	0.441652	0.652407	1931.52	0.292027	0.0762973	3.82749	0.000129456	0.00787502	1931.52	0.0422793	0.0680597	0.62121	0.534462	0.836728
ENSMUST00000017836	1.20238	-2.31067	1.25688	-1.83842	0.0660003	0.195173	1.20238	-3.04317	1.12127	-2.71403	0.00664702	0.0171796	1.20238	-0.221571	0.997686	-0.222085	0.824247	0.927668	1.20238	-0.339412	0.97814	-0.346998	0.728593	0.83371	1.20238	-0.597344	0.930347	-0.642066	0.52083	NA	1.20238	1.49176	1.30751	1.14092	0.253905	NA	1.20238	2.10641	1.16123	1.81394	0.0696866	NA
ENSMUST00000017839	171.829	-0.165936	0.14302	-1.16023	0.245957	0.462282	171.829	0.177348	0.126466	1.40235	0.160812	0.264874	171.829	-0.128753	0.13124	-0.981049	0.326569	0.580733	171.829	0.412817	0.127076	3.24857	0.00115986	0.00392364	171.829	0.206169	0.131009	1.5737	0.115557	0.287136	171.829	0.243351	0.143232	1.699	0.0893193	0.532217	171.829	0.441637	0.122387	3.60853	0.000307939	0.0100189
ENSMUST00000017841	11.8604	0.0912316	0.361908	0.252085	0.800975	0.900919	11.8604	0.299816	0.322808	0.928776	0.353005	0.492174	11.8604	-0.260175	0.336844	-0.77239	0.439884	0.685238	11.8604	0.0986319	0.316304	0.311826	0.755173	0.851996	11.8604	0.25479	0.333237	0.764592	0.444515	NA	11.8604	-0.096616	0.365232	-0.264533	0.791369	0.96485	11.8604	0.0536059	0.305297	0.175586	0.860619	0.962096
ENSMUST00000017851	7837.39	0.1682	0.10546	1.59491	0.110732	0.276912	7837.39	0.191017	0.0943551	2.02445	0.0429244	0.0887691	7837.39	0.0415745	0.0989113	0.420321	0.674251	0.851083	7837.39	0.150807	0.098846	1.52568	0.12709	0.235503	7837.39	0.147154	0.0989215	1.48758	0.136862	0.318665	7837.39	0.0205283	0.105451	0.194672	0.84565	0.974681	7837.39	0.106944	0.094276	1.13437	0.256639	0.635084
ENSMUST00000017864	0.197221	-0.472503	3.37987	-0.139799	0.888819	NA	0.197221	0.168006	3.02306	0.055575	0.95568	NA	0.197221	0.0318255	3.17065	0.0100375	0.991991	NA	0.197221	0.690142	3.16233	0.218239	0.827243	NA	0.197221	0.0716663	3.17058	0.0226035	0.981967	NA	0.197221	0.575995	3.37992	0.170417	0.864682	NA	0.197221	0.593802	3.01438	0.19699	0.843836	NA
ENSMUST00000017891	173.033	-0.187714	0.092068	-2.03887	0.0414634	0.141772	173.033	-0.227014	0.0838182	-2.70841	0.00676069	0.0174406	173.033	-0.0792587	0.0875381	-0.905419	0.365243	0.619176	173.033	-0.0653648	0.0848236	-0.770596	0.440946	0.600906	173.033	-0.111652	0.0852413	-1.30984	0.190251	0.391281	173.033	-0.00319664	0.0941985	-0.0339352	0.972929	0.99623	173.033	0.0499969	0.0833934	0.599531	0.548819	0.844174
ENSMUST00000017904	8488.27	-0.101266	0.0514569	-1.96798	0.0490698	0.159353	8488.27	-0.0957616	0.0460706	-2.07858	0.0376555	0.0792937	8488.27	-0.0901255	0.0482156	-1.86922	0.0615925	0.195498	8488.27	-0.027936	0.0481014	-0.580773	0.561393	0.707313	8488.27	0.0784583	0.0481733	1.62867	0.103383	0.266907	8488.27	0.0895992	0.0514965	1.73991	0.0818751	0.514747	8488.27	0.146284	0.0459953	3.18041	0.00147067	0.0310998
ENSMUST00000017908	128.511	-0.426841	0.102768	-4.15343	3.27529e-05	0.000482578	128.511	-1.04627	0.100424	-10.4185	2.0422e-25	4.08564e-24	128.511	-0.264023	0.0977989	-2.69965	0.00694127	0.0361779	128.511	-0.983631	0.101976	-9.64567	5.12758e-22	8.24058e-21	128.511	-0.182048	0.0932543	-1.95217	0.0509184	0.168662	128.511	-0.0192297	0.106909	-0.17987	0.857255	0.974681	128.511	-0.119414	0.108572	-1.09986	0.271392	0.652675
ENSMUST00000017920	1814.79	0.348598	0.0638952	5.45577	4.876e-08	1.44247e-06	1814.79	0.660238	0.0570594	11.5711	5.7769e-31	1.43813e-29	1814.79	0.212842	0.060017	3.54635	0.000390604	0.00311999	1814.79	0.519013	0.0593616	8.74325	2.26506e-18	2.98125e-17	1814.79	0.0931404	0.0602589	1.54567	0.122184	0.297318	1814.79	-0.042616	0.0636672	-0.669355	0.503269	0.901372	1814.79	-0.0480846	0.056111	-0.856955	0.39147	0.753408
ENSMUST00000017974	853.166	-0.0746258	0.223786	-0.33347	0.73878	0.865814	853.166	-0.0601362	0.200283	-0.300256	0.763982	0.848783	853.166	-0.144973	0.209199	-0.692989	0.488317	0.723307	853.166	0.313517	0.208758	1.50182	0.133144	0.244008	853.166	0.481178	0.209358	2.29835	0.021542	0.0972461	853.166	0.410832	0.223637	1.83705	0.0662028	0.469276	853.166	0.854832	0.199656	4.28152	1.85623e-05	0.00149013
ENSMUST00000017975	530.208	0.210813	0.0626157	3.36677	0.00076055	0.00675116	530.208	0.472248	0.0557855	8.46542	2.55224e-17	3.3808e-16	530.208	0.132772	0.0587273	2.26082	0.0237706	0.0970658	530.208	0.374047	0.0566787	6.59942	4.12761e-11	3.34937e-10	530.208	0.0906655	0.059239	1.5305	0.125892	0.302818	530.208	0.0126246	0.0621319	0.203191	0.838986	0.973809	530.208	-0.00753589	0.0530589	-0.142029	0.887057	0.968134
ENSMUST00000018002	225.971	0.0116548	0.0910263	0.128038	0.898119	0.950961	225.971	-0.133726	0.0835423	-1.6007	0.109443	0.193504	225.971	-0.0948125	0.0846073	-1.12062	0.26245	0.512668	225.971	-0.182189	0.0831	-2.19241	0.0283502	0.0673982	225.971	0.140871	0.0842262	1.67253	0.0944194	0.251744	225.971	0.0344037	0.0913791	0.376494	0.706549	0.950908	225.971	0.0924082	0.0824068	1.12137	0.262132	0.641158
ENSMUST00000018005	43.1231	-0.364663	0.227717	-1.60139	0.109291	0.274353	43.1231	-0.513875	0.207078	-2.48156	0.013081	0.0315507	43.1231	-0.201262	0.227242	-0.885675	0.375793	0.629332	43.1231	-0.193322	0.222181	-0.870112	0.384239	0.545162	43.1231	-0.600662	0.216007	-2.78075	0.00542329	0.0393037	43.1231	-0.437261	0.2384	-1.83415	0.0666323	0.469548	43.1231	-0.280109	0.21351	-1.31192	0.189546	0.557615
ENSMUST00000018143	200.958	-0.137986	0.0880071	-1.5679	0.116905	0.286799	200.958	-0.0352145	0.078944	-0.44607	0.655547	0.767144	200.958	0.104416	0.0868514	1.20223	0.229273	0.472477	200.958	0.194443	0.0839059	2.31739	0.0204824	0.0511751	200.958	-0.370511	0.084267	-4.39687	1.09822e-05	0.00054999	200.958	-0.128109	0.0904847	-1.41581	0.156831	0.65056	200.958	-0.140854	0.0785585	-1.79298	0.072976	0.357285
ENSMUST00000018156	54.0084	0.0777582	0.241394	0.322121	0.747361	0.871815	54.0084	0.117543	0.217441	0.540575	0.5888	0.71373	54.0084	-0.0158128	0.220128	-0.0718347	0.942733	0.977696	54.0084	-0.0954348	0.21775	-0.438277	0.661186	0.784887	54.0084	0.36306	0.222578	1.63116	0.102856	0.266077	54.0084	0.269489	0.239137	1.12692	0.259776	0.762458	54.0084	0.150082	0.212497	0.70628	0.480014	0.808122
ENSMUST00000018184	411.895	-0.0978869	0.075282	-1.30027	0.193509	0.398429	411.895	0.336416	0.0660056	5.09677	3.45494e-07	1.89448e-06	411.895	-0.0461663	0.0705441	-0.654432	0.512833	0.742482	411.895	0.238361	0.0680407	3.50322	0.000459672	0.00167889	411.895	-0.00209898	0.0698192	-0.0300631	0.976017	0.989574	411.895	0.0496216	0.0759547	0.653305	0.51356	0.904639	411.895	-0.100153	0.0641214	-1.56193	0.118304	0.451308
ENSMUST00000018186	2318.65	-0.331333	0.0760827	-4.3549	1.33128e-05	0.000223363	2318.65	-0.310423	0.0681191	-4.55707	5.18722e-06	2.42469e-05	2318.65	-0.19178	0.0713995	-2.68602	0.00723091	0.0374979	2318.65	-0.189244	0.0711386	-2.66021	0.00780919	0.0220363	2318.65	-0.117727	0.0710843	-1.65616	0.0976888	0.257397	2318.65	0.0218251	0.0763773	0.285754	0.775066	0.963738	2318.65	0.00345246	0.0681758	0.0506406	0.959612	0.988646
ENSMUST00000018212	178.288	0.144667	0.115991	1.24722	0.212316	0.422321	178.288	0.0712376	0.105323	0.676374	0.498803	0.634264	178.288	0.230088	0.112017	2.05405	0.039971	0.142029	178.288	0.0313898	0.111158	0.28239	0.777645	0.867441	178.288	-0.235679	0.111307	-2.11738	0.0342273	0.132134	178.288	-0.150258	0.116673	-1.28785	0.197797	0.699127	178.288	-0.275527	0.105165	-2.61994	0.00879453	0.101806
ENSMUST00000018246	147.637	0.136602	0.151115	0.903958	0.366018	0.585017	147.637	0.0531139	0.136733	0.388451	0.697682	0.800003	147.637	-0.0201258	0.143278	-0.140467	0.888291	0.956219	147.637	-0.11568	0.141856	-0.815474	0.414801	0.575996	147.637	-0.0106629	0.142407	-0.0748761	0.940313	0.971728	147.637	-0.16739	0.151936	-1.10172	0.270585	0.773314	147.637	-0.179456	0.136158	-1.318	0.187505	0.555003
ENSMUST00000018274	1840.77	-0.151419	0.0421277	-3.5943	0.000325264	0.00332455	1840.77	0.0172883	0.0376024	0.459765	0.645685	0.758721	1840.77	-0.111127	0.0394866	-2.81431	0.00488825	0.0269971	1840.77	0.0208432	0.0387181	0.538333	0.590347	0.730192	1840.77	-0.0075786	0.0390781	-0.193934	0.846227	0.923185	1840.77	0.0327135	0.0425068	0.769605	0.441534	0.876727	1840.77	-0.00402364	0.0372281	-0.108081	0.913932	0.97499
ENSMUST00000018287	508.273	0.114717	0.139648	0.821474	0.411376	0.626324	508.273	-0.0123636	0.125554	-0.0984719	0.921558	0.952967	508.273	0.044497	0.130748	0.340327	0.73361	0.882305	508.273	0.176307	0.129973	1.35649	0.174942	0.303939	508.273	0.12548	0.130834	0.959073	0.337522	0.554923	508.273	0.0552597	0.139566	0.395938	0.69215	0.947815	508.273	0.314151	0.124656	2.52013	0.0117311	0.121857
ENSMUST00000018311	517.803	-0.23932	0.137118	-1.74535	0.0809239	0.224422	517.803	-0.382718	0.123258	-3.10503	0.00190262	0.00559066	517.803	-0.264919	0.128048	-2.0689	0.0385553	0.138138	517.803	-0.184955	0.127307	-1.45283	0.146272	0.262729	517.803	0.143835	0.127596	1.12727	0.259629	0.474015	517.803	0.118235	0.137539	0.859648	0.389983	0.847401	517.803	0.341598	0.122959	2.77815	0.00546697	0.0751188
ENSMUST00000018313	46.1288	-0.076015	0.234105	-0.324704	0.745405	0.870495	46.1288	-0.355449	0.215013	-1.65315	0.0982998	0.177587	46.1288	-0.4097	0.220141	-1.86108	0.0627334	0.198305	46.1288	-0.733974	0.219904	-3.3377	0.000844751	0.00293776	46.1288	0.165356	0.215903	0.765877	0.443749	0.653842	46.1288	-0.168329	0.238019	-0.707208	0.479437	0.893814	46.1288	-0.213169	0.21903	-0.973242	0.330433	0.704042
ENSMUST00000018315	1608.7	0.534048	0.0987819	5.40633	6.43283e-08	1.85229e-06	1608.7	0.779551	0.0883827	8.82017	1.14285e-18	1.64452e-17	1608.7	0.438122	0.0922436	4.74962	2.038e-06	2.94538e-05	1608.7	0.586494	0.0919148	6.38084	1.7612e-10	1.35886e-09	1608.7	0.327444	0.0928692	3.52586	0.000422114	0.00719577	1608.7	0.231518	0.0981939	2.35776	0.0183854	0.253526	1608.7	0.134387	0.0873793	1.53797	0.124056	0.462211
ENSMUST00000018337	364.603	0.154278	0.0717685	2.14966	0.0315823	0.115966	364.603	0.235644	0.0647427	3.63971	0.00027295	0.000956686	364.603	0.29246	0.068313	4.28118	1.85909e-05	0.000215348	364.603	0.313592	0.0667358	4.69901	2.61432e-06	1.34129e-05	364.603	-0.101071	0.0687436	-1.47026	0.141491	0.326103	364.603	0.037111	0.0713561	0.520082	0.603006	0.9271	364.603	-0.0231238	0.0626067	-0.369351	0.711866	0.916236
ENSMUST00000018383	60.5268	-0.0231117	0.138686	-0.166647	0.867648	0.936205	60.5268	-0.030878	0.126654	-0.243797	0.807388	0.879431	60.5268	-0.181376	0.131176	-1.38269	0.166759	0.385293	60.5268	-0.224132	0.12676	-1.76816	0.0770334	0.156697	60.5268	0.0793236	0.128141	0.619033	0.535895	0.72503	60.5268	-0.0789403	0.141495	-0.557902	0.576911	0.919975	60.5268	-0.113931	0.125256	-0.909579	0.363045	0.731937
ENSMUST00000018431	285.747	0.0177737	0.0718291	0.247444	0.804565	0.903276	285.747	0.109011	0.0647279	1.68414	0.0921544	0.168245	285.747	-0.087431	0.0674348	-1.29653	0.194794	0.427034	285.747	0.0196768	0.0647698	0.303796	0.761283	0.856334	285.747	0.0825329	0.0667499	1.23645	0.216292	0.424602	285.747	-0.0226718	0.072466	-0.312861	0.754386	0.958655	285.747	-0.00680133	0.062684	-0.108502	0.913598	0.97499
ENSMUST00000018437	8935.67	-0.0850481	0.0835791	-1.01758	0.30888	0.531231	8935.67	0.034785	0.0747585	0.465298	0.641718	0.755568	8935.67	-0.136854	0.0784269	-1.74499	0.0809873	0.238323	8935.67	-0.0242444	0.0783469	-0.30945	0.756979	0.853062	8935.67	-0.0296869	0.0783729	-0.378791	0.704843	0.836942	8935.67	-0.0814927	0.0836298	-0.974445	0.329836	0.814604	8935.67	-0.0887163	0.0747312	-1.18714	0.235173	0.609768
ENSMUST00000018449	1931.05	-0.391854	0.112177	-3.49319	0.000477281	0.00460429	1931.05	-0.31658	0.100342	-3.15501	0.00160495	0.00479103	1931.05	-0.0965038	0.105664	-0.913308	0.36108	0.614593	1931.05	0.171195	0.105279	1.62611	0.103927	0.19992	1931.05	-0.500984	0.105227	-4.76101	1.9263e-06	0.00015641	1931.05	-0.205634	0.112587	-1.82644	0.0677833	0.473952	1931.05	-0.0132088	0.100397	-0.131566	0.895328	0.970262
ENSMUST00000018466	335.767	-0.214931	0.069673	-3.08485	0.00203655	0.0148297	335.767	0.0016631	0.0617236	0.0269443	0.978504	0.985851	335.767	-0.058601	0.0655682	-0.893741	0.371461	0.624899	335.767	0.0807957	0.0630449	1.28156	0.199998	0.337729	335.767	-0.0882486	0.0641616	-1.37541	0.169004	0.363832	335.767	0.0680812	0.0709705	0.959289	0.337413	0.819826	335.767	-0.00911602	0.060562	-0.150524	0.880351	0.965667
ENSMUST00000018470	3296.64	0.120594	0.0532491	2.26472	0.0235296	0.0940282	3296.64	0.316233	0.0476122	6.64185	3.09775e-11	2.64229e-10	3296.64	-0.033717	0.04992	-0.675421	0.499409	0.732462	3296.64	0.130639	0.049562	2.63587	0.00839214	0.0234369	3296.64	0.123318	0.0498916	2.47172	0.0134466	0.0711349	3296.64	-0.0309935	0.0532757	-0.581757	0.56073	0.918651	3296.64	-0.0622762	0.0472667	-1.31755	0.187654	0.555257
ENSMUST00000018476	299.971	0.0943485	0.0966608	0.976078	0.329026	0.551245	299.971	0.404601	0.0858478	4.71301	2.44084e-06	1.19614e-05	299.971	0.350811	0.0921999	3.8049	0.000141864	0.00130582	299.971	0.52611	0.0901342	5.83696	5.31607e-09	3.63772e-08	299.971	-0.21784	0.0922943	-2.36028	0.0182614	0.0870897	299.971	0.0386225	0.0965706	0.399941	0.6892	0.947804	299.971	-0.0963317	0.083521	-1.15338	0.248754	0.625845
ENSMUST00000018478	59.5344	-0.0329032	0.142801	-0.230412	0.817772	0.909949	59.5344	-0.177462	0.132492	-1.33941	0.180436	0.290518	59.5344	0.27022	0.136892	1.97396	0.048386	0.163392	59.5344	-0.0277298	0.136399	-0.203298	0.838902	0.906928	59.5344	-0.198686	0.136572	-1.4548	0.145724	0.332293	59.5344	0.104437	0.143107	0.729784	0.465522	0.888489	59.5344	-0.0489535	0.132314	-0.36998	0.711398	0.916236
ENSMUST00000018506	14.9225	0.300198	0.336215	0.892876	0.371923	0.590399	14.9225	0.289494	0.30675	0.943745	0.3453	0.48376	14.9225	-0.0689505	0.319316	-0.215932	0.829041	0.93049	14.9225	0.131429	0.306082	0.429391	0.667639	0.789467	14.9225	0.167993	0.319251	0.52621	0.598743	0.769946	14.9225	-0.201156	0.336276	-0.598186	0.549716	0.914808	14.9225	0.00992767	0.293019	0.0338806	0.972972	0.990824
ENSMUST00000018521	926.103	0.254574	0.0801559	3.17598	0.0014933	0.0115753	926.103	1.25108	0.0702294	17.8142	5.47892e-71	3.72138e-69	926.103	0.314798	0.0751168	4.19078	2.77995e-05	0.000312194	926.103	1.27321	0.0730918	17.4194	5.88104e-68	3.44208e-66	926.103	0.0409069	0.0757113	0.5403	0.58899	0.762222	926.103	0.101131	0.0795945	1.27058	0.203878	0.702497	926.103	0.0630361	0.0673971	0.935294	0.349637	0.720246
ENSMUST00000018549	109.689	-0.580376	0.121632	-4.77158	1.82791e-06	3.83252e-05	109.689	-1.71137	0.126256	-13.5548	7.42371e-42	2.62936e-40	109.689	-1.04076	0.114472	-9.09185	9.73669e-20	4.79516e-18	109.689	-1.90265	0.12163	-15.6429	3.71226e-55	1.68327e-53	109.689	0.221521	0.106174	2.08639	0.0369431	0.138629	109.689	-0.238862	0.128939	-1.85253	0.0639503	0.461358	109.689	0.0302431	0.139504	0.216789	0.828373	0.954757
ENSMUST00000018568	164.839	-0.0845135	0.0972127	-0.869366	0.384647	0.602186	164.839	0.114083	0.0864854	1.3191	0.187137	0.299524	164.839	-0.103277	0.092005	-1.12251	0.261645	0.512116	164.839	0.0139779	0.0884416	0.158046	0.87442	0.928899	164.839	-0.0136287	0.090178	-0.151131	0.879872	0.941511	164.839	-0.0323919	0.0989099	-0.327489	0.743298	0.956518	164.839	-0.113733	0.0846734	-1.3432	0.179207	0.544703
ENSMUST00000018569	261.36	0.130264	0.101796	1.27966	0.200664	0.407229	261.36	0.318955	0.091028	3.50392	0.000458465	0.00153488	261.36	0.187128	0.0927741	2.01703	0.0436926	0.151698	261.36	0.262643	0.0910127	2.88579	0.00390434	0.0118523	261.36	0.252864	0.094525	2.6751	0.00747066	0.0490108	261.36	0.309728	0.100172	3.09196	0.0019884	0.0638147	261.36	0.196553	0.0873752	2.24952	0.0244792	0.194394
ENSMUST00000018571	113.629	0.192055	0.129428	1.48387	0.137843	0.320036	113.629	-1.22073	0.133945	-9.11362	7.96776e-20	1.21266e-18	113.629	-0.239364	0.119666	-2.00027	0.0454711	0.156328	113.629	-1.59088	0.130126	-12.2256	2.26797e-34	5.83975e-33	113.629	0.374195	0.119849	3.12222	0.00179494	0.0185882	113.629	-0.0572234	0.129259	-0.442705	0.657979	0.940638	113.629	0.00404779	0.143214	0.0282639	0.977452	0.992421
ENSMUST00000018572	196.124	-0.0877929	0.0886169	-0.990702	0.321831	0.544696	196.124	-0.251077	0.0816461	-3.07518	0.00210374	0.00612961	196.124	0.0957688	0.0855156	1.1199	0.262757	0.513105	196.124	-0.152967	0.0848834	-1.80209	0.0715319	0.147432	196.124	-0.223559	0.0839415	-2.66327	0.00773862	0.0499681	196.124	-0.0399969	0.0901093	-0.443871	0.657136	0.94054	196.124	-0.125449	0.0826141	-1.51849	0.12889	0.471114
ENSMUST00000018577	198.47	0.154218	0.0952635	1.61885	0.105479	0.267942	198.47	0.235832	0.085952	2.74376	0.00607397	0.0158625	198.47	0.0659247	0.091088	0.723747	0.469221	0.709052	198.47	0.182056	0.0881919	2.06432	0.0389876	0.0887939	198.47	-0.0246451	0.090637	-0.27191	0.785692	0.886612	198.47	-0.112938	0.0956926	-1.18022	0.237914	0.742334	198.47	-0.0784206	0.0833695	-0.940638	0.34689	0.717535
ENSMUST00000018593	54.4416	-0.341296	0.164118	-2.07958	0.037564	0.132336	54.4416	-0.275471	0.147365	-1.86931	0.0615797	0.120281	54.4416	-0.24565	0.150339	-1.63397	0.102265	0.279256	54.4416	-0.484384	0.148878	-3.25355	0.00113972	0.00386025	54.4416	0.0610391	0.146285	0.417262	0.676487	0.821529	54.4416	0.156685	0.167742	0.934086	0.350259	0.825595	54.4416	-0.147874	0.14994	-0.986219	0.324026	0.699838
ENSMUST00000018610	4.13099	1.4281	1.42818	0.999941	0.317339	0.540166	4.13099	3.12269	1.13819	2.74355	0.00607781	0.01587	4.13099	1.04209	1.0001	1.04198	0.297419	0.551341	4.13099	4.22106	0.911442	4.63118	3.63579e-06	1.82954e-05	4.13099	2.40437	1.22804	1.95789	0.0502432	NA	4.13099	2.01836	1.23767	1.63077	0.102938	NA	4.13099	3.50274	0.786203	4.45526	8.37908e-06	0.000859496
ENSMUST00000018614	0.665855	-0.485924	1.33353	-0.364389	0.715567	NA	0.665855	-1.01477	1.24799	-0.813125	0.416147	0.556559	0.665855	-1.33279	1.31939	-1.01016	0.31242	NA	0.665855	-0.232116	1.18763	-0.195445	0.845044	0.909874	0.665855	-0.0564022	1.18224	-0.047708	0.961949	NA	0.665855	-0.903264	1.4565	-0.62016	0.535153	NA	0.665855	0.726252	1.2531	0.579566	0.562207	NA
ENSMUST00000018625	553.143	0.16302	0.0643185	2.53458	0.0112582	0.0544088	553.143	0.130737	0.0583525	2.24047	0.0250605	0.0558724	553.143	0.256616	0.0615321	4.17044	3.0401e-05	0.000336628	553.143	0.279056	0.0603457	4.62429	3.75882e-06	1.88684e-05	553.143	-0.143394	0.0615426	-2.32999	0.0198067	0.0916248	553.143	-0.0497978	0.0643084	-0.774359	0.438718	0.874626	553.143	0.00492561	0.0570888	0.0862797	0.931244	0.980079
ENSMUST00000018630	0.114762	0.00836426	5.50894	0.00151831	0.998789	NA	0.114762	0.648876	4.92738	0.131688	0.895231	NA	0.114762	0.128001	5.16804	0.0247678	0.98024	NA	0.114762	1.21076	5.16448	0.234439	0.814644	NA	0.114762	-0.0245342	5.16776	-0.00474756	0.996212	NA	0.114762	0.0951025	5.50916	0.0172626	0.986227	NA	0.114762	0.537345	4.92386	0.109131	0.913099	NA
ENSMUST00000018644	313.061	0.455232	0.187283	2.43071	0.0150691	0.0676766	313.061	3.41749	0.157889	21.6449	6.78983e-104	7.27702e-102	313.061	1.22707	0.178679	6.86749	6.53429e-12	1.91739e-10	313.061	3.85934	0.170931	22.5783	7.07971e-113	7.84232e-111	313.061	-0.327838	0.184811	-1.7739	0.0760789	0.220001	313.061	0.444005	0.181234	2.4499	0.0142897	0.224196	313.061	0.114011	0.14139	0.806353	0.42004	0.772749
ENSMUST00000018645	1353.63	-0.0705167	0.0766874	-0.919534	0.357816	0.578027	1353.63	-0.0269973	0.0687237	-0.392839	0.694439	0.797336	1353.63	0.109135	0.0724242	1.50689	0.131839	0.33129	1353.63	0.214566	0.071886	2.98481	0.0028375	0.0088598	1353.63	-0.248423	0.0720914	-3.44595	0.000569052	0.00880106	1353.63	-0.0687715	0.0770003	-0.893133	0.371786	0.838754	1353.63	-0.00685979	0.0685082	-0.100131	0.92024	0.976359
ENSMUST00000018653	12.1958	-0.206544	0.302034	-0.683845	0.494073	0.696596	12.1958	-0.525697	0.28758	-1.828	0.0675493	0.129821	12.1958	-0.228172	0.286184	-0.79729	0.425283	0.673355	12.1958	-0.463181	0.28277	-1.63801	0.101419	0.196076	12.1958	-0.0170266	0.275052	-0.0619032	0.95064	0.977163	12.1958	-0.0386537	0.312206	-0.123808	0.901467	0.984708	12.1958	0.0454891	0.29497	0.154216	0.87744	0.964981
ENSMUST00000018691	913.178	-0.202445	0.0727311	-2.78348	0.00537795	0.0311012	913.178	-0.441377	0.0658458	-6.7032	2.03906e-11	1.77316e-10	913.178	-0.152418	0.0689059	-2.21198	0.026968	0.106763	913.178	-0.421944	0.0687469	-6.13764	8.37566e-10	6.09794e-09	913.178	-0.201671	0.0680357	-2.96419	0.00303478	0.0265829	913.178	-0.151644	0.0735457	-2.0619	0.0392173	0.368406	913.178	-0.182237	0.0665803	-2.73711	0.00619823	0.081141
ENSMUST00000018711	3531.21	0.202253	0.0920867	2.19634	0.0280678	0.106394	3531.21	0.305708	0.0824055	3.70979	0.000207428	0.000743936	3531.21	-0.0249357	0.0862039	-0.289264	0.772379	0.901236	3531.21	0.0878564	0.0860393	1.02112	0.307197	0.465716	3531.21	0.342273	0.0862882	3.96663	7.28964e-05	0.00208261	3531.21	0.115084	0.0920077	1.25081	0.211004	0.711841	3531.21	0.124422	0.0821449	1.51467	0.129857	0.471862
ENSMUST00000018716	579.505	-0.312532	0.0849129	-3.68062	0.000232671	0.00253772	579.505	-0.415432	0.0765909	-5.42405	5.82648e-08	3.54333e-07	579.505	-0.488324	0.0800829	-6.09774	1.07581e-09	2.50546e-08	579.505	-0.437871	0.0789564	-5.54573	2.92733e-08	1.88072e-07	579.505	0.000490528	0.0784624	0.00625176	0.995012	0.997284	579.505	-0.175302	0.0864125	-2.02867	0.0424921	0.381659	579.505	-0.0219478	0.0770968	-0.284678	0.775891	0.93752
ENSMUST00000018727	1039.97	0.0809833	0.0589079	1.37474	0.169211	0.365267	1039.97	0.636893	0.0518631	12.2803	1.15622e-34	3.27895e-33	1039.97	0.213	0.056071	3.79875	0.000145425	0.00133384	1039.97	0.70954	0.0544353	13.0346	7.7809e-39	2.29328e-37	1039.97	-0.174845	0.0558803	-3.12891	0.00175455	0.018287	1039.97	-0.0428277	0.0590889	-0.724801	0.468574	0.889576	1039.97	-0.102197	0.0503029	-2.03163	0.0421907	0.265983
ENSMUST00000018737	6.90594	-0.698436	0.893078	-0.782054	0.434183	0.646973	6.90594	1.1496	0.759502	1.51362	0.130122	0.223134	6.90594	-0.0556917	0.848446	-0.0656397	0.947665	0.979576	6.90594	-0.452022	0.850162	-0.53169	0.594941	0.734223	6.90594	-0.579557	0.828872	-0.699212	0.48442	NA	6.90594	0.0631869	0.911273	0.0693391	0.94472	0.990748	6.90594	-2.18118	0.78268	-2.7868	0.00532306	0.073967
ENSMUST00000018739	0.10581	0.248837	5.3412	0.0465883	0.962841	NA	0.10581	-0.312885	4.77735	-0.0654935	0.947781	NA	0.10581	0.608887	5.01067	0.121518	0.903281	NA	0.10581	0.271053	5.01067	0.0540951	0.956859	NA	0.10581	-0.505399	5.01041	-0.10087	0.919654	NA	0.10581	-0.145349	5.34139	-0.0272119	0.978291	NA	0.10581	0.0785389	4.77754	0.0164392	0.986884	NA
ENSMUST00000018743	134.741	-0.64992	0.108039	-6.01561	1.79215e-09	6.54394e-08	134.741	-1.74591	0.111358	-15.6784	2.12705e-55	1.04797e-53	134.741	-0.928653	0.104117	-8.9193	4.69228e-19	2.23266e-17	134.741	-1.87576	0.111932	-16.758	4.94838e-63	2.61772e-61	134.741	-0.0500389	0.0955949	-0.523447	0.600663	0.771507	134.741	-0.328771	0.115648	-2.84286	0.004471	0.111633	134.741	-0.179887	0.125662	-1.43152	0.152282	0.506172
ENSMUST00000018744	32.4695	-0.0813701	0.181066	-0.449395	0.653147	0.810509	32.4695	-0.436452	0.173355	-2.51767	0.0118133	0.0287791	32.4695	0.0756724	0.182214	0.415293	0.677927	0.85305	32.4695	-0.0685985	0.178387	-0.384548	0.700572	0.813603	32.4695	-0.330031	0.175452	-1.88103	0.0599672	0.187852	32.4695	-0.172989	0.187626	-0.921987	0.356535	0.827921	32.4695	0.0378222	0.176325	0.214502	0.830155	0.955378
ENSMUST00000018755	189.612	-0.0739586	0.136395	-0.542237	0.587655	0.767282	189.612	-0.478704	0.125282	-3.82101	0.000132907	0.000495849	189.612	-0.270152	0.127501	-2.11882	0.0341061	0.126448	189.612	-0.498503	0.126916	-3.92783	8.57168e-05	0.000354043	189.612	0.155607	0.126374	1.23132	0.218201	0.42716	189.612	-0.0405862	0.137441	-0.295299	0.767765	0.961417	189.612	0.135809	0.125829	1.07931	0.280448	0.659854
ENSMUST00000018765	618.252	0.0391308	0.235172	0.166393	0.867848	0.936221	618.252	0.140779	0.210409	0.669074	0.503448	0.638694	618.252	-0.101376	0.219742	-0.461341	0.644554	0.833045	618.252	-0.167727	0.21952	-0.764064	0.444829	0.605115	618.252	0.516577	0.220016	2.34791	0.018879	0.0886288	618.252	0.37607	0.234915	1.60088	0.109404	0.573848	618.252	0.208071	0.209891	0.99133	0.321525	0.697806
ENSMUST00000018792	13.6916	0.815249	0.487349	1.67282	0.0943619	0.247995	13.6916	2.99127	0.398327	7.50958	5.93177e-14	6.23592e-13	13.6916	1.43127	0.523069	2.7363	0.00621344	0.0328945	13.6916	3.57685	0.477998	7.48298	7.2656e-14	7.2371e-13	13.6916	-0.558732	0.559433	-0.998747	0.317917	0.536176	13.6916	0.0572937	0.445134	0.128711	0.897586	0.983585	13.6916	0.0268458	0.272361	0.0985668	0.921482	0.976694
ENSMUST00000018795	42.5809	0.0865859	0.182245	0.475107	0.63471	0.797781	42.5809	0.0369049	0.167053	0.220918	0.825157	0.891776	42.5809	0.218067	0.165335	1.31894	0.187188	0.41698	42.5809	-0.245887	0.167321	-1.46955	0.141683	0.256299	42.5809	0.144892	0.169627	0.854181	0.393005	0.608016	42.5809	0.276374	0.178257	1.55042	0.12104	0.595421	42.5809	-0.1379	0.16471	-0.837225	0.402466	0.759791
ENSMUST00000018800	0.810054	0.0083866	1.61423	0.00519543	0.995855	NA	0.810054	3.05446	1.28378	2.37928	0.0173466	0.040473	0.810054	0.51716	1.51213	0.342007	0.732346	0.881666	0.810054	3.20163	1.31104	2.44205	0.0146042	0.0381457	0.810054	0.552557	1.51428	0.364898	0.715187	NA	0.810054	1.06133	1.61222	0.658305	0.510342	NA	0.810054	0.699728	1.03628	0.675232	0.499528	NA
ENSMUST00000018803	166.527	0.177248	0.105357	1.68235	0.0925003	0.244634	166.527	0.0404547	0.0968575	0.417672	0.676187	0.78341	166.527	-0.0531438	0.0969978	-0.547887	0.583769	0.792086	166.527	-0.154997	0.0953541	-1.62549	0.104058	0.200149	166.527	0.2749	0.097897	2.80805	0.0049842	0.0369681	166.527	0.0445078	0.104522	0.425821	0.670238	0.944825	166.527	0.079448	0.0942866	0.842622	0.39944	0.758077
ENSMUST00000018805	413.302	-0.175616	0.0688898	-2.54923	0.0107962	0.0528176	413.302	-0.22999	0.0625515	-3.6768	0.000236174	0.000840099	413.302	-0.11117	0.0647012	-1.7182	0.0857597	0.248629	413.302	-0.107708	0.0631986	-1.70428	0.0883285	0.175118	413.302	-0.0330762	0.0635682	-0.520326	0.602836	0.773201	413.302	0.0313697	0.0699366	0.448545	0.65376	0.939398	413.302	0.0892052	0.0621759	1.43472	0.151366	0.50436
ENSMUST00000018810	307.334	-0.075857	0.0803492	-0.944092	0.345123	0.565062	307.334	-0.138652	0.0729991	-1.89937	0.0575163	0.113635	307.334	-0.266929	0.0766436	-3.48272	0.000496339	0.00384153	307.334	-0.359724	0.0752904	-4.77781	1.7721e-06	9.27349e-06	307.334	-0.00161419	0.0746586	-0.0216209	0.98275	0.992531	307.334	-0.192686	0.0821969	-2.3442	0.019068	0.257504	307.334	-0.222686	0.0736451	-3.02377	0.00249645	0.0448369
ENSMUST00000018821	588.409	-0.0587983	0.0796252	-0.738438	0.460248	0.669797	588.409	-0.0997956	0.0717987	-1.38994	0.164548	0.270155	588.409	-0.152575	0.0745775	-2.04586	0.0407706	0.144175	588.409	-0.148683	0.0736396	-2.01906	0.0434808	0.0972689	588.409	0.0798	0.0740383	1.07782	0.281114	0.496494	588.409	-0.0139765	0.0801269	-0.174429	0.861528	0.975785	588.409	0.0309127	0.0713875	0.433027	0.664995	0.896717
ENSMUST00000018841	89.4427	0.00576973	0.11743	0.0491333	0.960813	0.982165	89.4427	-0.141755	0.108889	-1.30183	0.192974	0.307259	89.4427	0.155808	0.11374	1.36987	0.170729	0.391655	89.4427	-0.0649084	0.112452	-0.57721	0.563798	0.709367	89.4427	-0.175295	0.112433	-1.55911	0.11897	0.292379	89.4427	-0.0252565	0.118682	-0.212808	0.831477	0.972241	89.4427	-0.0984487	0.108909	-0.903956	0.366018	0.733813
ENSMUST00000018851	2636.53	-0.454846	0.178543	-2.54754	0.0108484	0.0530265	2636.53	-0.72985	0.159816	-4.56681	4.95202e-06	2.32527e-05	2636.53	0.222691	0.16777	1.32736	0.18439	0.412292	2636.53	0.263754	0.167661	1.57314	0.115687	0.218444	2636.53	-0.836583	0.167585	-4.99199	5.97596e-07	6.4955e-05	2636.53	-0.159046	0.178717	-0.889931	0.373503	0.839316	2636.53	0.157021	0.159896	0.982017	0.326091	0.701529
ENSMUST00000018871	0.98149	-1.27356	1.14112	-1.11606	0.264397	NA	0.98149	-2.17624	1.09717	-1.98351	0.047311	0.0963083	0.98149	-0.523299	1.04286	-0.50179	0.615815	0.813234	0.98149	-1.28791	1.10641	-1.16404	0.244406	0.394262	0.98149	-0.45624	0.937466	-0.486674	0.62649	NA	0.98149	0.294019	1.22918	0.239199	0.810951	NA	0.98149	0.432086	1.24462	0.347163	0.728469	NA
ENSMUST00000018877	67.9035	-0.348899	0.155303	-2.24657	0.0246675	0.0969835	67.9035	-0.716657	0.145891	-4.91227	9.00301e-07	4.68457e-06	67.9035	-0.730398	0.1451	-5.03375	4.80974e-07	7.78826e-06	67.9035	-1.08233	0.145314	-7.44825	9.45847e-14	9.32569e-13	67.9035	0.22925	0.137728	1.66451	0.0960098	0.254336	67.9035	-0.152249	0.161877	-0.940524	0.346949	0.823832	67.9035	-0.136425	0.153073	-0.891244	0.372798	0.737088
ENSMUST00000018880	867.59	0.37121	0.0583598	6.36071	2.00818e-10	8.18266e-09	867.59	0.987048	0.0512422	19.2624	1.11143e-82	8.81931e-81	867.59	0.551985	0.0547929	10.074	7.1972e-24	4.19991e-22	867.59	1.10757	0.0529002	20.9369	2.47177e-97	2.29195e-95	867.59	-0.00643801	0.0561828	-0.11459	0.90877	0.956102	867.59	0.174337	0.057023	3.05731	0.0022333	0.068867	867.59	0.11408	0.0476203	2.39561	0.0165929	0.152232
ENSMUST00000018905	619.857	0.089412	0.0856271	1.0442	0.296392	0.518104	619.857	0.109105	0.0770036	1.41688	0.156518	0.259484	619.857	-0.106339	0.0796922	-1.33437	0.182081	0.408844	619.857	-0.0982711	0.0788758	-1.2459	0.212802	0.355136	619.857	0.242304	0.0797349	3.03887	0.0023747	0.0225277	619.857	0.0465527	0.0855873	0.54392	0.586496	0.922055	619.857	0.0349277	0.0761136	0.458889	0.646314	0.888576
ENSMUST00000018909	371.409	0.0307179	0.0884858	0.347151	0.728478	0.859449	371.409	0.0934614	0.0795485	1.1749	0.240036	0.365479	371.409	0.210603	0.0843789	2.49592	0.012563	0.0590207	371.409	0.163672	0.0832846	1.96522	0.0493891	0.108101	371.409	-0.211526	0.083927	-2.52036	0.0117236	0.0653535	371.409	-0.0316408	0.0889145	-0.355856	0.721948	0.951303	371.409	-0.141315	0.0788705	-1.79174	0.0731751	0.358081
ENSMUST00000018914	875.789	0.0875824	0.086322	1.0146	0.310296	0.532495	875.789	0.319722	0.077095	4.14712	3.36679e-05	0.000138853	875.789	-0.0129841	0.0808378	-0.160619	0.872393	0.949129	875.789	0.140155	0.08003	1.75129	0.0798968	0.161407	875.789	0.111495	0.080793	1.38001	0.167585	0.362611	875.789	0.0109283	0.0863639	0.126538	0.899306	0.983585	875.789	-0.0680721	0.076295	-0.892223	0.372274	0.73664
ENSMUST00000018918	16012.2	0.0128025	0.0803221	0.15939	0.873361	0.939487	16012.2	0.0414261	0.0718579	0.576501	0.564277	0.692702	16012.2	-0.161536	0.0752938	-2.14541	0.0319203	0.120747	16012.2	-0.0890189	0.0752551	-1.18289	0.236851	0.385715	16012.2	0.342009	0.0752994	4.54199	5.57259e-06	0.000358213	16012.2	0.167671	0.0803168	2.08761	0.0368326	0.357079	16012.2	0.211564	0.0718115	2.9461	0.00321804	0.0532889
ENSMUST00000018965	52.6676	0.214231	0.247774	0.864621	0.387247	0.604558	52.6676	0.0283518	0.225798	0.125563	0.900078	0.938932	52.6676	-0.346275	0.231087	-1.49846	0.134013	0.334688	52.6676	-0.186566	0.226221	-0.824709	0.409537	0.570559	52.6676	0.385834	0.230252	1.6757	0.0937962	0.250736	52.6676	-0.174672	0.24855	-0.702762	0.482204	0.894832	52.6676	0.170916	0.221686	0.770981	0.440718	0.785304
ENSMUST00000018988	0.188217	0.729699	3.45973	0.210912	0.832956	NA	0.188217	1.3041	3.08877	0.422205	0.672875	NA	0.188217	0.503501	3.24475	0.155174	0.876684	NA	0.188217	-0.305977	3.24556	-0.0942756	0.92489	NA	0.188217	0.552516	3.24549	0.170241	0.864821	NA	0.188217	0.326318	3.45902	0.0943383	0.92484	NA	0.188217	-1.05756	3.08882	-0.342382	0.732064	NA
ENSMUST00000018990	1741.48	0.12713	0.0746608	1.70277	0.088612	0.237551	1741.48	0.428732	0.0666444	6.43313	1.25001e-10	1.00788e-09	1741.48	0.229573	0.0699868	3.28024	0.00103719	0.00735402	1741.48	0.451237	0.0694846	6.49406	8.35561e-11	6.62707e-10	1741.48	0.0082553	0.070112	0.117744	0.90627	0.954617	1741.48	0.110699	0.0745433	1.48503	0.137536	0.625914	1741.48	0.0307602	0.0659841	0.466176	0.641089	0.886411
ENSMUST00000018992	526.257	0.160877	0.0940172	1.71115	0.0870539	0.235083	526.257	0.301977	0.0842196	3.5856	0.000336307	0.00115665	526.257	0.116379	0.0882592	1.3186	0.187302	0.417054	526.257	0.223772	0.0871703	2.56706	0.0102564	0.0279619	526.257	0.0501521	0.0883918	0.567384	0.570453	0.749471	526.257	0.00565364	0.0938926	0.0602139	0.951985	0.99209	526.257	-0.0280536	0.0829366	-0.338254	0.735172	0.923555
ENSMUST00000018993	6.46296	-0.26423	0.460315	-0.57402	0.565954	0.752003	6.46296	-0.782124	0.441108	-1.77309	0.0762137	0.143535	6.46296	-0.790073	0.457021	-1.72874	0.083855	0.244344	6.46296	-1.22692	0.462617	-2.65214	0.00799837	0.0224971	6.46296	-0.0157225	0.419438	-0.0374846	0.970099	NA	6.46296	-0.541565	0.494803	-1.09451	0.273733	0.775883	6.46296	-0.460522	0.48235	-0.954747	0.339706	0.711483
ENSMUST00000019026	191.191	0.0440625	0.0954909	0.461431	0.644489	0.804388	191.191	0.230081	0.0852817	2.6979	0.00697794	0.0179506	191.191	-0.199968	0.0880362	-2.27143	0.023121	0.0949397	191.191	0.0182631	0.0842258	0.216835	0.828337	0.900698	191.191	0.251683	0.0876381	2.87185	0.0040808	0.03241	191.191	0.00765289	0.0958564	0.0798371	0.936367	0.990446	191.191	0.0398653	0.0817712	0.487522	0.625888	0.88063
ENSMUST00000019044	83.7882	0.0997037	0.123538	0.807067	0.419628	0.633844	83.7882	-0.0573924	0.115009	-0.499026	0.617761	0.736503	83.7882	-0.0959579	0.112249	-0.854868	0.392624	0.644811	83.7882	-0.307238	0.110775	-2.77354	0.00554497	0.0162557	83.7882	0.280302	0.113401	2.47177	0.0134445	0.0711349	83.7882	0.0846406	0.122481	0.691049	0.489535	0.898567	83.7882	0.0304562	0.11242	0.270915	0.786456	0.94144
ENSMUST00000019060	46.4539	6.84281	0.88092	7.76781	7.98567e-15	4.75273e-13	46.4539	9.35329	0.861951	10.8513	1.96603e-27	4.32081e-26	46.4539	7.31042	0.946574	7.72302	1.13602e-14	4.28474e-13	46.4539	9.05844	0.941288	9.62345	6.36617e-22	1.01914e-20	46.4539	-0.0245284	1.25567	-0.0195341	0.984415	0.992531	46.4539	0.443074	0.308715	1.43522	0.151225	0.644332	46.4539	-0.319383	0.228616	-1.39703	0.162406	0.521273
ENSMUST00000019063	7.20002	0.0813599	0.48136	0.169021	0.86578	0.935124	7.20002	0.969262	0.401403	2.41469	0.0157488	0.0371992	7.20002	-0.52707	0.410234	-1.2848	0.198861	0.433052	7.20002	-0.103832	0.378019	-0.274673	0.783568	0.87154	7.20002	0.765588	0.418244	1.83048	0.0671778	NA	7.20002	0.157158	0.474417	0.331266	0.740444	0.955858	7.20002	-0.307505	0.359298	-0.855852	0.39208	0.75344
ENSMUST00000019064	3066.03	0.620679	0.187586	3.30877	0.00093708	0.00802143	3066.03	1.43932	0.167655	8.58497	9.08585e-18	1.23731e-16	3066.03	0.514466	0.175722	2.92773	0.00341444	0.0199701	3066.03	1.24606	0.175533	7.09871	1.25923e-12	1.14133e-11	3066.03	0.48562	0.176018	2.75893	0.00579913	0.0412502	3066.03	0.379408	0.187309	2.02558	0.0428082	0.3827	3066.03	0.292366	0.167147	1.74916	0.0802636	0.375419
ENSMUST00000019065	312.599	-0.0563674	0.0802751	-0.702178	0.482568	0.688089	312.599	-0.109925	0.0729024	-1.50784	0.131596	0.225173	312.599	-0.0171508	0.076233	-0.224979	0.821996	0.926954	312.599	-0.129534	0.0750894	-1.72506	0.0845159	0.169124	312.599	-0.0832863	0.0751789	-1.10784	0.267931	0.482143	312.599	-0.0440696	0.0812631	-0.542308	0.587606	0.922055	312.599	-0.102895	0.0728101	-1.4132	0.157597	0.514406
ENSMUST00000019068	0.205745	1.32116	3.93381	0.335847	0.736986	NA	0.205745	0.918219	3.53847	0.259496	0.795253	NA	0.205745	-0.449027	3.71724	-0.120796	0.903853	NA	0.205745	-0.78686	3.71724	-0.211678	0.832358	NA	0.205745	0.0715889	3.71714	0.0192591	0.984634	NA	0.205745	-1.6986	3.93389	-0.431786	0.665897	NA	0.205745	-1.63349	3.53855	-0.461627	0.644349	NA
ENSMUST00000019069	0.599914	0.00838913	1.82837	0.00458832	0.996339	NA	0.599914	2.2196	1.56145	1.4215	0.155171	0.257674	0.599914	0.608907	1.71517	0.355013	0.72258	NA	0.599914	3.64928	1.54244	2.36592	0.0179854	0.0457819	0.599914	-0.0245155	1.71516	-0.0142934	0.988596	NA	0.599914	0.576002	1.82838	0.315035	0.752735	NA	0.599914	1.40516	1.36947	1.02607	0.304861	NA
ENSMUST00000019071	5445.35	0.179554	0.208031	0.863114	0.388075	0.605233	5445.35	0.626726	0.186038	3.36882	0.000754918	0.00241893	5445.35	0.118838	0.195176	0.608874	0.542608	0.764324	5445.35	0.489408	0.195098	2.50852	0.0121238	0.0323739	5445.35	-0.0259928	0.195171	-0.133179	0.894052	0.948286	5445.35	-0.0867093	0.208035	-0.416801	0.676824	0.945307	5445.35	-0.163311	0.185961	-0.8782	0.379835	0.743808
ENSMUST00000019074	5772.49	3.34371	0.151438	22.0798	4.94512e-108	1.5574e-105	5772.49	5.51111	0.136043	40.5101	0	0	5772.49	3.8569	0.141723	27.2144	4.39131e-163	1.61684e-160	5772.49	5.76862	0.141471	40.776	0	0	5772.49	0.405246	0.146894	2.75876	0.00580216	0.0412502	5772.49	0.918437	0.146427	6.27232	3.55697e-10	1.32231e-07	5772.49	0.662754	0.130168	5.09153	3.55188e-07	7.18695e-05
ENSMUST00000019075	337.116	-0.535447	0.111288	-4.81136	1.49907e-06	3.20078e-05	337.116	-1.26449	0.103784	-12.1839	3.78552e-34	1.05363e-32	337.116	-0.771991	0.103187	-7.48146	7.35029e-14	2.58918e-12	337.116	-1.411	0.104435	-13.5108	1.35057e-41	4.34524e-40	337.116	0.273348	0.101225	2.7004	0.00692559	0.0469086	337.116	0.0368042	0.113076	0.325482	0.744816	0.956518	337.116	0.126844	0.106917	1.18639	0.23547	0.609983
ENSMUST00000019076	1359.64	0.374112	0.0776752	4.81637	1.46194e-06	3.14369e-05	1359.64	1.30557	0.0686058	19.03	9.61971e-81	7.38481e-79	1359.64	0.374301	0.0727342	5.14615	2.65887e-07	4.52534e-06	1359.64	1.16543	0.0715041	16.2988	1.00625e-59	5.11018e-58	1359.64	0.101416	0.0733515	1.3826	0.166788	0.361397	1359.64	0.101605	0.0770926	1.31796	0.187518	0.687943	1359.64	-0.0387227	0.066627	-0.581186	0.561115	0.849578
ENSMUST00000019109	1686.1	0.198372	0.131526	1.50824	0.131493	0.310252	1686.1	0.0352918	0.117865	0.299426	0.764615	0.849315	1686.1	-0.0694081	0.123421	-0.562367	0.573866	0.784639	1686.1	-0.186238	0.123288	-1.5106	0.130891	0.240574	1686.1	0.13394	0.123383	1.08557	0.277671	0.493309	1686.1	-0.13384	0.131562	-1.01732	0.309003	0.800857	1686.1	-0.0875898	0.117765	-0.743766	0.457018	0.795856
ENSMUST00000019118	309.079	-0.187095	0.080007	-2.33848	0.0193625	0.0818365	309.079	-0.254228	0.0726601	-3.49887	0.000467235	0.00156234	309.079	-0.209569	0.0766355	-2.73462	0.0062453	0.0330179	309.079	-0.127466	0.0744261	-1.71265	0.0867776	0.172728	309.079	-0.125721	0.0743277	-1.69145	0.0907517	0.245734	309.079	-0.148195	0.0821554	-1.80384	0.071256	0.484051	309.079	0.00104141	0.0727608	0.0143128	0.98858	0.995726
ENSMUST00000019130	121.188	-0.0711756	0.322358	-0.220796	0.825251	0.913742	121.188	0.0387432	0.288472	0.134305	0.893161	0.935027	121.188	-0.224923	0.298767	-0.752839	0.451547	0.694702	121.188	0.635754	0.29554	2.15116	0.0314635	0.0737334	121.188	0.500742	0.299388	1.67255	0.0944155	0.251744	121.188	0.346995	0.321781	1.07835	0.280875	0.780794	121.188	1.09775	0.284476	3.85886	0.000113919	0.00505048
ENSMUST00000019143	765.852	0.0278949	0.0502674	0.554931	0.578942	0.761363	765.852	-0.162042	0.0462114	-3.50654	0.00045397	0.00152138	765.852	-0.135246	0.0476991	-2.8354	0.00457681	0.0254956	765.852	-0.274942	0.0470303	-5.84606	5.03355e-09	3.45729e-08	765.852	0.0317275	0.0469961	0.675109	0.499606	0.698396	765.852	-0.131414	0.0509253	-2.58052	0.0098653	0.179629	765.852	-0.0811722	0.0462462	-1.75522	0.0792219	0.372771
ENSMUST00000019183	167.3	-0.543632	0.138365	-3.92897	8.53122e-05	0.00110416	167.3	-0.755666	0.12586	-6.00403	1.92474e-09	1.38061e-08	167.3	-0.0679986	0.129416	-0.525428	0.599285	0.801743	167.3	-0.327519	0.128945	-2.53999	0.0110855	0.0299259	167.3	-0.263263	0.127193	-2.0698	0.0384712	0.142201	167.3	0.212371	0.140412	1.51249	0.130409	0.614315	167.3	0.164883	0.12763	1.29188	0.196398	0.566049
ENSMUST00000019199	1103.44	-0.0849052	0.0923687	-0.919198	0.357992	0.578027	1103.44	-0.185931	0.0829655	-2.24106	0.0250222	0.055802	1103.44	-0.15062	0.0868487	-1.73428	0.0828693	0.242248	1103.44	-0.137379	0.0863921	-1.59018	0.111794	0.21243	1103.44	-0.0344424	0.08645	-0.398409	0.690329	0.829201	1103.44	-0.100157	0.0927419	-1.07995	0.280164	0.780481	1103.44	0.0141092	0.0829051	0.170184	0.864865	0.963676
ENSMUST00000019220	504.503	-0.157859	0.0836699	-1.88669	0.0592021	0.181527	504.503	-0.0659841	0.0749551	-0.880315	0.378688	0.519133	504.503	0.0501028	0.0790176	0.634072	0.526034	0.752228	504.503	0.116554	0.0778257	1.49763	0.13423	0.245563	504.503	-0.175968	0.0782738	-2.24811	0.024569	0.105951	504.503	0.0319937	0.0843662	0.379225	0.704521	0.950908	504.503	0.00656976	0.0744871	0.0882	0.929718	0.979745
ENSMUST00000019224	64.7211	-0.198283	0.150581	-1.31678	0.187911	0.39122	64.7211	-0.412483	0.139571	-2.95536	0.00312302	0.00873947	64.7211	-0.300813	0.146434	-2.05426	0.0399509	0.14199	64.7211	-0.211104	0.14076	-1.49975	0.133679	0.244718	64.7211	-0.129402	0.139562	-0.927207	0.353819	0.570506	64.7211	-0.231932	0.156972	-1.47754	0.139531	0.62868	64.7211	0.0719767	0.140769	0.511311	0.609134	0.87257
ENSMUST00000019226	345.192	-0.367056	0.151496	-2.42288	0.0153981	0.0687661	345.192	-0.402163	0.13594	-2.95839	0.00309254	0.00866301	345.192	-0.260205	0.141259	-1.84203	0.0654702	0.20478	345.192	0.0902153	0.139675	0.645895	0.518347	0.671047	345.192	0.0634712	0.140438	0.451951	0.651304	0.805453	345.192	0.170323	0.152257	1.11865	0.263289	0.765047	345.192	0.555849	0.135151	4.11281	3.9088e-05	0.00242592
ENSMUST00000019231	4577.68	-0.00741612	0.042207	-0.175708	0.860523	0.931709	4577.68	0.127013	0.0377638	3.36336	0.000769994	0.0024615	4577.68	0.00334205	0.0394971	0.0846149	0.932568	0.973261	4577.68	0.07703	0.0392341	1.96334	0.0496063	0.108487	4577.68	0.0737464	0.0394641	1.8687	0.0616649	0.190999	4577.68	0.0845046	0.0422379	2.00068	0.0454268	0.396056	4577.68	0.023763	0.0375234	0.633284	0.526548	0.833706
ENSMUST00000019232	2193.05	0.152267	0.0792486	1.92138	0.0546835	0.171114	2193.05	0.220614	0.0709784	3.10819	0.00188238	0.00553808	2193.05	0.0419195	0.0741108	0.565634	0.571643	0.7834	2193.05	0.0530225	0.0738676	0.717805	0.472878	0.631577	2193.05	0.222424	0.0742214	2.99676	0.00272863	0.0247623	2193.05	0.112077	0.0791449	1.41609	0.156748	0.65056	2193.05	0.0548324	0.0706083	0.776571	0.437412	0.783722
ENSMUST00000019248	66.3063	-0.6277	0.293272	-2.14034	0.0323276	0.1181	66.3063	-0.3583	0.260395	-1.37598	0.168827	0.275535	66.3063	-0.0425773	0.271629	-0.156748	0.875444	0.950159	66.3063	-0.272732	0.270864	-1.00689	0.313986	0.472841	66.3063	-0.141385	0.269738	-0.524156	0.60017	0.771352	66.3063	0.443737	0.295012	1.50413	0.132547	0.61788	66.3063	-0.055817	0.261562	-0.213399	0.831016	0.955449
ENSMUST00000019266	28015.3	1.19017	0.139502	8.53154	1.44413e-17	1.01069e-15	28015.3	2.08985	0.124765	16.7503	5.63088e-63	3.1828e-61	28015.3	1.09297	0.130859	8.35228	6.69561e-17	2.92489e-15	28015.3	1.94272	0.130828	14.8495	7.01408e-50	2.78958e-48	28015.3	0.245696	0.130931	1.87653	0.0605824	0.188815	28015.3	0.148494	0.139435	1.06497	0.286889	0.785965	28015.3	0.0985654	0.124657	0.790696	0.429121	0.778405
ENSMUST00000019276	14760.6	-0.131763	0.0676887	-1.94661	0.0515817	0.164608	14760.6	-0.419131	0.0606073	-6.91552	4.66138e-12	4.26003e-11	14760.6	-0.107603	0.0635286	-1.69377	0.0903081	0.257709	14760.6	-0.310966	0.0635091	-4.89641	9.76049e-07	5.27495e-06	14760.6	-0.129983	0.0634831	-2.04752	0.0406067	0.147143	14760.6	-0.105823	0.0677313	-1.56239	0.118196	0.590572	14760.6	-0.0218184	0.0606344	-0.359835	0.718971	0.916853
ENSMUST00000019302	125.693	0.00607761	0.194567	0.0312366	0.975081	0.98971	125.693	-0.18205	0.176093	-1.03383	0.301215	0.437176	125.693	-0.200634	0.183008	-1.09631	0.272942	0.523666	125.693	-0.125865	0.180842	-0.695995	0.486432	0.642913	125.693	0.0789936	0.181689	0.434774	0.663726	0.813324	125.693	-0.127719	0.1958	-0.652291	0.514213	0.904639	125.693	0.135178	0.175219	0.771482	0.440421	0.785304
ENSMUST00000019323	806.763	0.0731967	0.0844555	0.86669	0.386112	0.60348	806.763	0.211008	0.0755984	2.79117	0.00525171	0.0139558	806.763	-0.0318833	0.0796729	-0.400178	0.689025	0.85978	806.763	0.0381854	0.0788909	0.484028	0.628366	0.761597	806.763	-0.0263856	0.0793083	-0.332697	0.739363	0.857311	806.763	-0.131466	0.0847979	-1.55034	0.12106	0.595421	806.763	-0.199209	0.0751604	-2.65045	0.00803852	0.0950366
ENSMUST00000019333	426.657	0.142737	0.12613	1.13167	0.257775	0.475508	426.657	-0.156183	0.114164	-1.36806	0.171295	0.278984	426.657	0.11717	0.118629	0.987704	0.323298	0.577101	426.657	0.28218	0.117551	2.40049	0.0163733	0.0421134	426.657	-0.0103027	0.118589	-0.0868772	0.930769	0.967453	426.657	-0.0358697	0.126168	-0.284302	0.776179	0.964354	426.657	0.42806	0.113086	3.78528	0.000153537	0.00608016
ENSMUST00000019362	217.571	-0.0916243	0.086223	-1.06264	0.287944	0.509414	217.571	-0.42195	0.0806564	-5.23145	1.68185e-07	9.64524e-07	217.571	-0.0428126	0.0822613	-0.520447	0.602752	0.803808	217.571	-0.395917	0.0823619	-4.80705	1.53177e-06	8.08762e-06	217.571	-0.105775	0.0806614	-1.31135	0.18974	0.390751	217.571	-0.0569636	0.0877215	-0.649369	0.5161	0.904928	217.571	-0.0797428	0.0823569	-0.968259	0.332915	0.706027
ENSMUST00000019405	585.54	-0.598144	0.144123	-4.15023	3.32145e-05	0.000487521	585.54	-1.2163	0.130384	-9.32857	1.07308e-20	1.70957e-19	585.54	-0.530313	0.135905	-3.90208	9.53695e-05	0.000923478	585.54	-0.803544	0.135766	-5.91858	3.24724e-09	2.27293e-08	585.54	-0.327379	0.134537	-2.43337	0.0149591	0.0766398	585.54	-0.259548	0.145401	-1.78505	0.0742535	0.493658	585.54	0.0853752	0.131652	0.648492	0.516667	0.827014
ENSMUST00000019439	162.829	-0.240086	0.0888732	-2.70144	0.006904	0.0375965	162.829	-0.86377	0.0871781	-9.90811	3.83824e-23	6.96155e-22	162.829	-0.446973	0.0840103	-5.32045	1.03509e-07	1.88981e-06	162.829	-1.15739	0.0878675	-13.172	1.27169e-39	3.84419e-38	162.829	0.0758769	0.0802213	0.945845	0.344228	0.561329	162.829	-0.131011	0.0923078	-1.41928	0.155817	0.649913	162.829	-0.217744	0.0942616	-2.31	0.0208882	0.177424
ENSMUST00000019441	340.858	-0.11685	0.0663958	-1.7599	0.0784248	0.219709	340.858	-0.10685	0.060151	-1.77636	0.0756741	0.142759	340.858	-0.0591591	0.0632055	-0.93598	0.349283	0.603297	340.858	-0.207636	0.0621452	-3.34115	0.000834332	0.00290643	340.858	-0.0870398	0.0618357	-1.4076	0.15925	0.350225	340.858	-0.0293489	0.0676734	-0.433685	0.664517	0.94223	340.858	-0.187826	0.0604692	-3.10615	0.00189542	0.0368385
ENSMUST00000019443	1114.89	-0.0183534	0.12039	-0.15245	0.878832	0.941691	1114.89	-0.0730517	0.107939	-0.676788	0.498541	0.634077	1114.89	-0.103978	0.112336	-0.925603	0.354652	0.608407	1114.89	0.131691	0.111852	1.17738	0.239045	0.388254	1114.89	0.324529	0.112433	2.88642	0.00389658	0.031548	1114.89	0.238905	0.120299	1.98593	0.0470412	0.4015	1114.89	0.529273	0.107333	4.93113	8.1754e-07	0.000137226
ENSMUST00000019445	0.568362	-1.07658	1.56403	-0.688335	0.491242	NA	0.568362	-2.83969	1.45077	-1.95736	0.0503046	0.101427	0.568362	1.29143	1.58214	0.816258	0.414353	NA	0.568362	-1.36053	1.67802	-0.8108	0.417481	0.578549	0.568362	-1.8815	1.53518	-1.22559	0.220352	NA	0.568362	0.486508	1.61015	0.302151	0.762537	NA	0.568362	-0.40235	1.60115	-0.251288	0.801592	NA
ENSMUST00000019447	89.2254	0.182042	0.156362	1.16424	0.244327	0.460249	89.2254	0.282926	0.140772	2.00982	0.0444508	0.0914788	89.2254	-0.111159	0.144585	-0.768815	0.442003	0.686957	89.2254	-0.137656	0.141759	-0.971057	0.33152	0.4918	89.2254	0.289939	0.1453	1.99545	0.0459943	0.158786	89.2254	-0.00326234	0.155697	-0.0209531	0.983283	0.997981	89.2254	-0.130643	0.137113	-0.952807	0.340688	0.711532
ENSMUST00000019464	21.1948	-0.544571	0.273412	-1.99176	0.0463975	0.153009	21.1948	-1.40814	0.287619	-4.89585	9.78796e-07	5.06968e-06	21.1948	0.0101303	0.213208	0.0475138	0.962104	0.984253	21.1948	-0.148346	0.209766	-0.7072	0.479442	0.637236	21.1948	0.51032	0.223027	2.28815	0.0221285	0.0990247	21.1948	1.06502	0.265463	4.01194	6.02229e-05	0.00435656	21.1948	1.77012	0.277462	6.37966	1.77479e-10	9.70941e-08
ENSMUST00000019506	524.605	0.0660278	0.0891284	0.740817	0.458805	0.66857	524.605	0.121968	0.0800559	1.52354	0.127624	0.21965	524.605	-0.180816	0.0833912	-2.16829	0.030137	0.115738	524.605	-0.0969989	0.0822321	-1.17958	0.238169	0.387098	524.605	0.184642	0.0830485	2.2233	0.0261953	0.110192	524.605	-0.0622016	0.0894478	-0.695395	0.486807	0.898232	524.605	-0.034325	0.0792086	-0.43335	0.664761	0.896483
ENSMUST00000019514	1725.57	-0.110906	0.0734788	-1.50937	0.131205	0.30996	1725.57	-0.0776692	0.065839	-1.17968	0.238126	0.363241	1725.57	-0.196444	0.0689189	-2.85037	0.00436688	0.0245027	1725.57	-0.116198	0.0684872	-1.69664	0.089765	0.177391	1725.57	0.0494484	0.0686305	0.720502	0.471216	0.677274	1725.57	-0.0360895	0.0737482	-0.48936	0.624587	0.9328	1725.57	0.0109196	0.0656896	0.16623	0.867976	0.964035
ENSMUST00000019572	82.5264	-0.332327	0.141231	-2.35308	0.0186186	0.0794853	82.5264	-1.17122	0.140524	-8.33467	7.77116e-17	9.95058e-16	82.5264	-0.672735	0.129162	-5.20846	1.90416e-07	3.31225e-06	82.5264	-1.5499	0.136555	-11.35	7.4178e-30	1.61305e-28	82.5264	0.342801	0.124695	2.74911	0.00597579	0.0421193	82.5264	0.00239336	0.14519	0.0164844	0.986848	0.998603	82.5264	-0.0358752	0.151147	-0.237354	0.812382	0.949527
ENSMUST00000019576	321.55	-0.0573606	0.0746676	-0.768214	0.44236	0.654834	321.55	0.0428189	0.0670556	0.638558	0.523111	0.656823	321.55	-0.121201	0.0713143	-1.69954	0.0892184	0.255874	321.55	0.0817395	0.0684971	1.19333	0.232741	0.380599	321.55	-0.0522878	0.0697513	-0.749632	0.453476	0.661561	321.55	-0.116128	0.0761297	-1.5254	0.127159	0.607775	321.55	-0.0133671	0.06575	-0.203302	0.838899	0.95807
ENSMUST00000019577	415.991	-0.0546248	0.142759	-0.382637	0.701989	0.84222	415.991	-0.210143	0.128408	-1.63653	0.10173	0.182564	415.991	-0.088806	0.134502	-0.660258	0.509088	0.739487	415.991	-0.283706	0.134159	-2.1147	0.0344554	0.0796926	415.991	-0.100697	0.133832	-0.752415	0.451802	0.660075	415.991	-0.134879	0.143387	-0.94066	0.346879	0.823832	415.991	-0.17426	0.128748	-1.3535	0.175897	0.540995
ENSMUST00000019608	1605.07	-0.33482	0.0914741	-3.66027	0.000251947	0.00269928	1605.07	-0.459492	0.0820603	-5.59945	2.15035e-08	1.37087e-07	1605.07	-0.143571	0.0859388	-1.67062	0.094796	0.265566	1605.07	-0.238579	0.085711	-2.78353	0.00537707	0.0158366	1605.07	-0.195127	0.0855484	-2.2809	0.0225545	0.100457	1605.07	-0.00387839	0.0918394	-0.0422301	0.966315	0.995097	1605.07	0.0257859	0.0822298	0.313584	0.753837	0.929053
ENSMUST00000019615	1256.45	-0.148646	0.0764052	-1.9455	0.0517151	0.164828	1256.45	0.101033	0.0681503	1.48251	0.138206	0.23439	1256.45	-0.0603477	0.0719047	-0.839274	0.401316	0.652854	1256.45	0.176944	0.0711391	2.4873	0.0128716	0.0341243	1256.45	-0.118338	0.0714717	-1.65573	0.0977756	0.257522	1256.45	-0.0300395	0.0768104	-0.391087	0.695733	0.948167	1256.45	-0.0424269	0.0678015	-0.625752	0.531478	0.835521
ENSMUST00000019616	5.15861	-0.423731	0.506583	-0.83645	0.402902	0.619313	5.15861	0.389373	0.417577	0.932458	0.3511	0.49018	5.15861	-0.0973277	0.605926	-0.160626	0.872388	0.949129	5.15861	1.4124	0.513682	2.74957	0.00596738	0.0173584	5.15861	-1.14446	0.529838	-2.16002	0.030771	NA	5.15861	-0.818058	0.585699	-1.39672	0.162498	0.656591	5.15861	-0.121431	0.396877	-0.305965	0.759631	0.931373
ENSMUST00000019633	0.663611	0.00838165	2.26958	0.00369304	0.997053	NA	0.663611	3.0921	1.91949	1.6109	0.107202	0.190357	0.663611	0.128011	2.12907	0.0601252	0.952056	NA	0.663611	3.57811	1.99428	1.79418	0.0727837	0.14951	0.663611	-0.0245239	2.12905	-0.0115187	0.99081	NA	0.663611	0.0951054	2.2696	0.0419041	0.966575	NA	0.663611	0.461487	1.76882	0.260901	0.794169	NA
ENSMUST00000019638	248.62	0.0913663	0.0830373	1.1003	0.2712	0.490382	248.62	0.0738942	0.0755393	0.978221	0.327965	0.466282	248.62	-0.105582	0.0783871	-1.34693	0.178004	0.40261	248.62	0.0074587	0.0757035	0.0985251	0.921515	0.956274	248.62	0.0992612	0.0776665	1.27804	0.201234	0.40516	248.62	-0.0976869	0.0837117	-1.16694	0.243233	0.748248	248.62	0.0328257	0.0735196	0.446489	0.655244	0.892969
ENSMUST00000019649	1320.13	0.0733347	0.0844336	0.868549	0.385094	0.602586	1320.13	-0.0821211	0.0759459	-1.08131	0.279559	0.412233	1320.13	-0.186869	0.0790002	-2.36543	0.0180092	0.0782726	1320.13	-0.406829	0.0788513	-5.15945	2.47678e-07	1.43587e-06	1320.13	0.236487	0.0789111	2.99688	0.00272755	0.0247623	1320.13	-0.0237167	0.0845168	-0.280615	0.779005	0.964422	1320.13	-0.0882209	0.0758838	-1.16258	0.245001	0.621916
ENSMUST00000019662	251.084	-0.275026	0.10732	-2.56266	0.0103873	0.0512149	251.084	-0.703459	0.0991898	-7.09206	1.32135e-12	1.26281e-11	251.084	-0.267339	0.10061	-2.65718	0.00787976	0.0400436	251.084	-0.688397	0.101005	-6.81547	9.39587e-12	8.002e-11	251.084	-0.00861219	0.0988858	-0.0870923	0.930598	0.967453	251.084	-0.000925615	0.108911	-0.00849879	0.993219	0.999437	251.084	0.00645012	0.101303	0.0636717	0.949232	0.987022
ENSMUST00000019679	54.841	-0.0634561	0.149166	-0.425406	0.670541	0.82184	54.841	-0.233822	0.138519	-1.68801	0.0914089	0.167151	54.841	0.141687	0.146691	0.965893	0.334098	0.587969	54.841	-0.0539459	0.144669	-0.372893	0.709228	0.819563	54.841	-0.280184	0.143358	-1.95443	0.05065	0.168089	54.841	-0.0750402	0.152372	-0.492481	0.622379	0.9328	54.841	-0.100308	0.139875	-0.717124	0.473298	0.803941
ENSMUST00000019701	63.4859	-0.0721364	0.155709	-0.463277	0.643165	0.803598	63.4859	-0.228747	0.14317	-1.59773	0.110103	0.194524	63.4859	-0.298614	0.152298	-1.96072	0.0499115	0.167351	63.4859	-0.507937	0.150504	-3.3749	0.000738423	0.00259202	63.4859	-0.104042	0.145935	-0.712934	0.475886	0.680736	63.4859	-0.330519	0.161688	-2.04418	0.0409355	0.374851	63.4859	-0.383233	0.147825	-2.59248	0.00952858	0.106748
ENSMUST00000019708	339.99	-0.203252	0.0933218	-2.17797	0.0294082	0.109742	339.99	-1.6028	0.0921004	-17.4028	7.85764e-68	5.00735e-66	339.99	-0.130387	0.0886846	-1.47024	0.141498	0.346441	339.99	-1.43265	0.0935221	-15.3189	5.71791e-53	2.47053e-51	339.99	-0.205391	0.0872426	-2.35425	0.0185599	0.0878324	339.99	-0.132526	0.0946712	-1.39986	0.161556	0.654919	339.99	-0.0352417	0.0980693	-0.359355	0.71933	0.91698
ENSMUST00000019722	382.239	-0.0563757	0.0763499	-0.738386	0.46028	0.669797	382.239	-0.112656	0.0692797	-1.62611	0.103926	0.18572	382.239	-0.162873	0.071753	-2.26991	0.0232132	0.095268	382.239	-0.150521	0.070223	-2.14347	0.0320752	0.0749435	382.239	0.0585078	0.0707849	0.826558	0.408488	0.622873	382.239	-0.0479891	0.0772483	-0.621232	0.534447	0.910691	382.239	0.0206432	0.0687055	0.30046	0.763827	0.932822
ENSMUST00000019723	396.44	0.0382246	0.0936855	0.40801	0.683266	0.830835	396.44	0.0837149	0.0842387	0.993782	0.320329	0.45791	396.44	-0.275141	0.0878056	-3.13352	0.00172721	0.0113128	396.44	-0.139381	0.0861406	-1.61806	0.10565	0.202667	396.44	0.192793	0.0870527	2.21467	0.0267824	0.11205	396.44	-0.120572	0.0943855	-1.27744	0.201446	0.700374	396.44	-0.0303022	0.0832958	-0.36379	0.716015	0.916487
ENSMUST00000019726	928.628	-0.025953	0.0704047	-0.368625	0.712407	0.848992	928.628	-0.018573	0.0632889	-0.293464	0.769167	0.852135	928.628	-0.11228	0.0659268	-1.7031	0.0885498	0.25457	928.628	-0.0878411	0.0652205	-1.34683	0.178034	0.308272	928.628	0.0858591	0.0656267	1.3083	0.190773	0.391833	928.628	-0.000467696	0.0706845	-0.00661667	0.994721	0.999437	928.628	0.016591	0.0628676	0.263905	0.791854	0.942712
ENSMUST00000019734	2.46728	-0.938459	0.833261	-1.12625	0.26006	0.47799	2.46728	-0.551086	0.715104	-0.770639	0.440921	0.580752	2.46728	0.813096	0.76129	1.06805	0.285498	0.538802	2.46728	-0.695492	0.840289	-0.827682	0.407851	0.569229	2.46728	-0.781544	0.757852	-1.03126	0.302418	NA	2.46728	0.970012	0.83639	1.15976	0.246146	NA	2.46728	-0.925949	0.801947	-1.15463	0.248243	0.625333
ENSMUST00000019803	130.702	-0.24472	0.160163	-1.52794	0.126527	0.302186	130.702	-0.280852	0.144396	-1.94502	0.0517729	0.103867	130.702	-0.18607	0.148813	-1.25036	0.211166	0.449904	130.702	-0.0965492	0.146268	-0.660085	0.509199	0.663378	130.702	0.0673252	0.147343	0.456929	0.647722	0.803637	130.702	0.125975	0.161517	0.779953	0.435419	0.871499	130.702	0.251628	0.143299	1.75597	0.079093	0.372623
ENSMUST00000019843	777.099	0.0126	0.0825097	0.152709	0.878628	0.941691	777.099	0.149059	0.073842	2.01862	0.0435272	0.0897755	777.099	0.0761567	0.0777776	0.97916	0.327501	0.581481	777.099	0.236077	0.0768217	3.07305	0.00211886	0.00679724	777.099	-0.0901459	0.0774904	-1.16332	0.244701	0.456968	777.099	-0.0265892	0.0827795	-0.321205	0.748055	0.957268	777.099	-0.00312789	0.0731399	-0.0427658	0.965888	0.989323
ENSMUST00000019859	184.776	0.102634	0.085095	1.20611	0.227775	0.440407	184.776	0.184224	0.0769536	2.39396	0.0166676	0.0390766	184.776	-0.146189	0.0798787	-1.83014	0.0672298	0.208802	184.776	-0.0511628	0.0764456	-0.66927	0.503323	0.658216	184.776	0.163784	0.0791965	2.06807	0.0386336	0.142631	184.776	-0.085039	0.0857303	-0.991936	0.321229	0.8093	184.776	-0.0716027	0.0741195	-0.966043	0.334022	0.706381
ENSMUST00000019862	1.45095	0.494444	1.08768	0.454584	0.649408	0.807793	1.45095	-0.75637	1.11059	-0.68105	0.49584	0.63142	1.45095	0.553409	1.00376	0.551334	0.581405	0.790588	1.45095	-1.18465	1.12131	-1.05649	0.290745	0.447268	1.45095	0.181653	1.04448	0.173917	0.861931	NA	1.45095	0.240618	1.04864	0.229456	0.818514	NA	1.45095	-0.246628	1.18313	-0.208453	0.834875	0.956206
ENSMUST00000019876	2.31492	0.570976	0.735944	0.775842	0.437842	0.650374	2.31492	0.515341	0.680463	0.757338	0.448847	0.587674	2.31492	-0.0196559	0.726876	-0.0270417	0.978427	0.99127	2.31492	-0.0512287	0.704314	-0.0727356	0.942016	0.967877	2.31492	0.129313	0.728198	0.17758	0.859053	NA	2.31492	-0.461319	0.734636	-0.627956	0.530033	NA	2.31492	-0.437256	0.65484	-0.667729	0.504307	0.820971
ENSMUST00000019878	184.29	0.0193678	0.102384	0.189169	0.84996	0.926177	184.29	0.282797	0.0908453	3.11295	0.00185224	0.00545623	184.29	0.0925794	0.0968653	0.955754	0.339197	0.593364	184.29	0.458703	0.0925142	4.95819	7.11533e-07	3.88612e-06	184.29	-0.0523325	0.0963844	-0.542956	0.58716	0.760892	184.29	0.0208791	0.102836	0.203032	0.83911	0.973809	184.29	0.123573	0.0867282	1.42483	0.154207	0.509458
ENSMUST00000019882	19.2452	-0.22996	0.248299	-0.926139	0.354374	0.574793	19.2452	-0.389217	0.22986	-1.69328	0.0904018	0.165605	19.2452	-0.643864	0.248117	-2.595	0.00945913	0.0467037	19.2452	-0.642508	0.237803	-2.70185	0.00689548	0.0197587	19.2452	-0.0452545	0.226663	-0.199655	0.84175	0.920766	19.2452	-0.459158	0.268027	-1.7131	0.0866935	0.528136	19.2452	-0.298545	0.240851	-1.23954	0.215145	0.58773
ENSMUST00000019907	61.1916	-0.235142	0.256254	-0.917613	0.358822	0.57861	61.1916	-1.10781	0.239383	-4.62779	3.69589e-06	1.76201e-05	61.1916	-0.790415	0.243473	-3.24642	0.00116866	0.00814178	61.1916	-1.71611	0.250394	-6.85361	7.2008e-12	6.18362e-11	61.1916	0.0979364	0.237273	0.412758	0.679784	0.823237	61.1916	-0.457337	0.262005	-1.74553	0.0808932	0.512763	61.1916	-0.510354	0.252395	-2.02205	0.0431715	0.269179
ENSMUST00000019908	29.4164	-0.0578105	0.202126	-0.286012	0.774869	0.886864	29.4164	0.0242828	0.182348	0.133168	0.894061	0.935723	29.4164	-0.209974	0.190169	-1.10415	0.26953	0.519508	29.4164	-0.00804991	0.178953	-0.0449835	0.96412	0.978949	29.4164	0.0947482	0.185422	0.510987	0.60936	0.777158	29.4164	-0.0574153	0.20649	-0.278054	0.780971	0.964422	29.4164	0.0624154	0.175765	0.355107	0.72251	0.918009
ENSMUST00000019911	236.831	0.101834	0.0928432	1.09684	0.27271	0.491894	236.831	0.331454	0.0827478	4.00559	6.1864e-05	0.000244508	236.831	0.123314	0.088128	1.39926	0.161735	0.377691	236.831	0.290167	0.0853804	3.39852	0.00067752	0.0023971	236.831	-0.0451253	0.0879494	-0.513083	0.607893	0.776576	236.831	-0.0236456	0.0930124	-0.25422	0.799326	0.966651	236.831	-0.086412	0.080012	-1.07999	0.280147	0.659854
ENSMUST00000019913	8.89926	0.0739365	0.452243	0.163489	0.870134	0.937706	8.89926	0.0515092	0.41071	0.125415	0.900195	0.938936	8.89926	-0.724276	0.44194	-1.63886	0.101243	0.277406	8.89926	-0.251652	0.413246	-0.608965	0.542548	0.691273	8.89926	0.207557	0.41874	0.495671	0.620126	NA	8.89926	-0.590655	0.473805	-1.24662	0.212536	0.713932	8.89926	-0.0956041	0.405107	-0.235997	0.813435	0.949527
ENSMUST00000019917	41.8636	0.432512	0.188381	2.29594	0.0216794	0.0886228	41.8636	0.159937	0.176601	0.905643	0.365125	0.505204	41.8636	0.0534179	0.182652	0.292457	0.769937	0.89988	41.8636	0.233283	0.175131	1.33205	0.182844	0.314391	41.8636	0.0775256	0.18319	0.423198	0.672151	0.818518	41.8636	-0.301569	0.187859	-1.6053	0.108429	0.5733	41.8636	0.150871	0.168227	0.896833	0.369808	0.73581
ENSMUST00000019927	38.5687	0.381054	0.209652	1.81756	0.069132	0.20113	38.5687	0.174667	0.19467	0.897249	0.369586	0.509652	38.5687	0.271397	0.196842	1.37876	0.167969	0.386933	38.5687	0.0931575	0.194563	0.478803	0.632079	0.764395	38.5687	0.117833	0.201499	0.584782	0.558694	0.741601	38.5687	0.00817558	0.20518	0.039846	0.968216	0.995113	38.5687	0.0363235	0.187481	0.193745	0.846376	0.959486
ENSMUST00000019937	735.849	-0.113039	0.0801584	-1.4102	0.158482	0.349611	735.849	0.293103	0.0710424	4.12575	3.69535e-05	0.00015142	735.849	0.0572997	0.0758066	0.755867	0.449729	0.6932	735.849	0.421992	0.074327	5.67752	1.36665e-08	9.04073e-08	735.849	-0.190096	0.0751997	-2.52788	0.0114754	0.0643183	735.849	-0.019757	0.080728	-0.244736	0.806661	0.967521	735.849	-0.0612063	0.070118	-0.872905	0.382715	0.745593
ENSMUST00000019944	40.2339	0.0840118	0.167767	0.500765	0.616536	0.786701	40.2339	0.0466979	0.154505	0.302241	0.762468	0.847843	40.2339	-0.0764948	0.146515	-0.522097	0.601603	0.803176	40.2339	-0.450177	0.147336	-3.05545	0.0022472	0.00717408	40.2339	0.392769	0.151093	2.59952	0.00933539	0.0559308	40.2339	0.232262	0.163656	1.41921	0.155837	0.649913	40.2339	-0.104106	0.150833	-0.690208	0.490063	0.813684
ENSMUST00000019950	280.936	0.0806939	0.0939867	0.858568	0.390579	0.607635	280.936	0.490271	0.0828647	5.91652	3.28821e-09	2.30454e-08	280.936	0.259825	0.0883819	2.9398	0.00328422	0.0193918	280.936	0.502981	0.0858224	5.86072	4.60855e-09	3.17596e-08	280.936	-0.0612669	0.0888592	-0.689482	0.49052	0.691491	280.936	0.117864	0.0935355	1.2601	0.207632	0.707952	280.936	-0.0485567	0.0795995	-0.610012	0.541854	0.840391
ENSMUST00000019962	961.056	0.058193	0.0983092	0.591939	0.553892	0.742206	961.056	0.00642176	0.0882735	0.0727484	0.942006	0.964921	961.056	0.0435909	0.0920765	0.47342	0.635913	0.828176	961.056	0.113426	0.091558	1.23885	0.215402	0.358316	961.056	0.0781104	0.0920724	0.848358	0.396239	0.610698	961.056	0.0635083	0.0983131	0.64598	0.518293	0.906015	961.056	0.185115	0.0877369	2.10989	0.0348681	0.239107
ENSMUST00000019974	544.759	0.296496	0.0991508	2.99035	0.00278656	0.0189153	544.759	1.06579	0.0872306	12.218	2.49061e-34	6.96738e-33	544.759	0.177285	0.0919259	1.92857	0.0537845	0.176774	544.759	1.07696	0.0893482	12.0535	1.85825e-33	4.56404e-32	544.759	0.263413	0.0930177	2.83186	0.00462777	0.0351699	544.759	0.144203	0.0981272	1.46955	0.141683	0.629842	544.759	0.274588	0.0833065	3.29612	0.000980306	0.0235147
ENSMUST00000019975	0.0473706	0.729668	5.50894	0.132452	0.894627	NA	0.0473706	0.167961	4.92738	0.0340872	0.972808	NA	0.0473706	0.128027	5.16804	0.0247728	0.980236	NA	0.0473706	0.271085	5.16804	0.0524541	0.958167	NA	0.0473706	-0.0245687	5.16776	-0.00475422	0.996207	NA	0.0473706	-0.62621	5.50916	-0.113667	0.909502	NA	0.0473706	0.0785553	4.92759	0.0159419	0.987281	NA
ENSMUST00000019986	276.203	-0.0250155	0.102313	-0.2445	0.806843	0.904222	276.203	0.0578111	0.0918381	0.629489	0.529029	0.662113	276.203	0.210252	0.098428	2.1361	0.0326716	0.1226	276.203	0.348832	0.0963876	3.61906	0.00029568	0.00111522	276.203	-0.323549	0.097384	-3.3224	0.000892464	0.011731	276.203	-0.0882814	0.103307	-0.854555	0.392798	0.848806	276.203	-0.0325277	0.0907809	-0.35831	0.720111	0.917452
ENSMUST00000019987	60.5977	-0.109224	0.174048	-0.62755	0.530299	0.725281	60.5977	-0.669865	0.165616	-4.04469	5.23935e-05	0.000209384	60.5977	0.126836	0.165632	0.76577	0.443813	0.688319	60.5977	-0.301179	0.166641	-1.80735	0.0707078	0.146038	60.5977	-0.196314	0.163739	-1.19895	0.230549	0.440879	60.5977	0.0397459	0.175831	0.226047	0.821165	0.970233	60.5977	0.172372	0.168486	1.02306	0.306278	0.683801
ENSMUST00000019997	23874.5	6.02902	0.0936983	64.345	0	0	23874.5	5.85789	0.0845914	69.2492	0	0	23874.5	6.2222	0.0885896	70.2362	0	0	23874.5	5.86623	0.0885898	66.2179	0	0	23874.5	0.147324	0.0921802	1.59822	0.109994	0.277791	23874.5	0.340503	0.0901682	3.77632	0.000159166	0.00932919	23874.5	0.155663	0.0806639	1.92977	0.0536354	0.305988
ENSMUST00000020000	5.5222	0.248347	0.527989	0.470365	0.638094	0.800504	5.5222	-0.203515	0.501589	-0.40574	0.684934	0.79005	5.5222	0.677572	0.496259	1.36536	0.17214	0.393899	5.5222	-0.5536	0.533269	-1.03813	0.299212	0.456929	5.5222	-0.121655	0.512493	-0.237378	0.812364	NA	5.5222	0.30757	0.512245	0.600435	0.548216	0.914722	5.5222	-0.47174	0.522798	-0.902336	0.366878	0.733992
ENSMUST00000020002	449.189	0.42922	0.0820133	5.23354	1.66297e-07	4.4494e-06	449.189	1.16561	0.0716206	16.2747	1.49178e-59	8.04637e-58	449.189	0.507916	0.075484	6.72879	1.71083e-11	4.87223e-10	449.189	1.17966	0.0725504	16.2599	1.90006e-59	9.53208e-58	449.189	0.187739	0.0782772	2.39839	0.0164673	0.0816488	449.189	0.266436	0.0793518	3.35765	0.000786073	0.0333969	449.189	0.201798	0.0653127	3.08972	0.00200343	0.0384321
ENSMUST00000020012	47.9901	-0.0919372	0.153419	-0.599256	0.549002	0.738578	47.9901	-0.370393	0.145051	-2.55354	0.0106635	0.0262768	47.9901	-0.165724	0.145521	-1.13883	0.254773	0.504135	47.9901	-0.544144	0.14634	-3.71836	0.000200521	0.000777815	47.9901	0.0156687	0.141534	0.110706	0.91185	0.957989	47.9901	-0.0581179	0.157104	-0.369932	0.711433	0.951068	47.9901	-0.158082	0.149744	-1.05568	0.291113	0.668432
ENSMUST00000020023	2014.53	0.0519657	0.101172	0.51364	0.607504	0.780532	2014.53	0.176562	0.0905158	1.95062	0.0511018	0.10277	2014.53	-0.00485434	0.0950706	-0.0510604	0.959277	0.983734	2014.53	0.187559	0.0947387	1.97975	0.0477311	0.105138	2014.53	-0.0624146	0.094937	-0.657432	0.510903	0.706427	2014.53	-0.119235	0.101297	-1.17708	0.239163	0.743412	2014.53	-0.0514176	0.0903078	-0.569359	0.569113	0.852335
ENSMUST00000020024	2.70111	0.406818	0.778903	0.522296	0.601464	0.776278	2.70111	1.13373	0.672391	1.68612	0.0917722	0.167741	2.70111	-0.0395012	0.730287	-0.05409	0.956863	0.983345	2.70111	0.410396	0.683665	0.600288	0.548315	0.696095	2.70111	0.283203	0.741724	0.381817	0.702597	NA	2.70111	-0.163117	0.76802	-0.212386	0.831806	NA	2.70111	-0.440135	0.607745	-0.724211	0.468936	0.802704
ENSMUST00000020027	3920.83	0.138585	0.0500116	2.77105	0.00558751	0.0319247	3920.83	0.293401	0.04475	6.55644	5.51073e-11	4.59367e-10	3920.83	0.0601758	0.0468876	1.2834	0.199351	0.433825	3920.83	0.225389	0.0465763	4.83914	1.304e-06	6.94498e-06	3920.83	0.0882306	0.0469049	1.88105	0.0599645	0.187852	3920.83	0.00982144	0.0499955	0.196447	0.844261	0.974681	3920.83	0.0202189	0.0444055	0.455324	0.648876	0.890309
ENSMUST00000020049	258.765	-0.083047	0.0845085	-0.982705	0.325753	0.547445	258.765	0.0530703	0.0756352	0.701661	0.482891	0.619615	258.765	-0.173823	0.0778986	-2.23141	0.0256542	0.102963	258.765	0.0345129	0.0748139	0.461317	0.644571	0.773779	258.765	0.168397	0.0771962	2.18142	0.0291522	0.118588	258.765	0.077621	0.0851507	0.911572	0.361994	0.832161	258.765	0.14984	0.0732022	2.04694	0.0406644	0.260252
ENSMUST00000020078	2819.9	0.222758	0.0531027	4.19486	2.73041e-05	0.000415247	2819.9	0.751944	0.0471989	15.9314	3.83805e-57	1.9796e-55	2819.9	0.195844	0.0498456	3.92901	8.52961e-05	0.000839483	2819.9	0.729861	0.0491648	14.8452	7.47164e-50	2.9573e-48	2819.9	0.0448883	0.0499713	0.89828	0.369036	0.584222	2819.9	0.017974	0.0529844	0.339231	0.734436	0.953387	2819.9	0.0228058	0.0463441	0.492097	0.622651	0.878921
ENSMUST00000020081	766.75	0.133398	0.0768019	1.73691	0.0824025	0.226987	766.75	0.389341	0.0685212	5.68205	1.33093e-08	8.72051e-08	766.75	0.07455	0.0719119	1.03669	0.299883	0.55385	766.75	0.263673	0.0708289	3.72268	0.000197118	0.000765334	766.75	0.0902457	0.0720236	1.253	0.210205	0.417307	766.75	0.0313974	0.0766972	0.409369	0.682269	0.945917	766.75	-0.0354216	0.0672643	-0.526604	0.598469	0.86635
ENSMUST00000020085	227.447	-0.0277255	0.085357	-0.324819	0.745318	0.870495	227.447	0.00747396	0.0771869	0.0968294	0.922862	0.95374	227.447	-0.0258473	0.0805745	-0.320787	0.748372	0.888404	227.447	0.00621462	0.0782412	0.079429	0.936691	0.9653	227.447	-0.00784433	0.0796525	-0.0984819	0.92155	0.962504	227.447	-0.00596605	0.086218	-0.0691973	0.944833	0.990748	227.447	-0.00910366	0.0757297	-0.120213	0.904315	0.97208
ENSMUST00000020099	250.495	0.290257	0.245351	1.18303	0.236799	0.451126	250.495	0.180666	0.220138	0.820694	0.41182	0.552158	250.495	0.0302466	0.23082	0.13104	0.895744	0.958861	250.495	-0.00667038	0.230174	-0.0289798	0.976881	0.986094	250.495	0.0281899	0.230667	0.12221	0.902733	0.953349	250.495	-0.23182	0.245495	-0.944298	0.345017	0.823832	250.495	-0.159146	0.21962	-0.724642	0.468672	0.802704
ENSMUST00000020102	9.59644	-0.199844	0.380935	-0.524614	0.599851	0.775304	9.59644	0.378746	0.32438	1.1676	0.242968	0.368855	9.59644	-0.148441	0.396007	-0.374843	0.707777	0.868263	9.59644	0.727294	0.353346	2.0583	0.0395609	0.0897915	9.59644	-0.447917	0.367972	-1.21726	0.223505	NA	9.59644	-0.396513	0.408081	-0.971653	0.331223	0.816005	9.59644	-0.0993692	0.307689	-0.322953	0.746731	0.926253
ENSMUST00000020109	45.6916	0.19589	0.204492	0.957931	0.338098	0.558277	45.6916	0.205032	0.185618	1.10459	0.269338	0.400453	45.6916	0.238779	0.190451	1.25376	0.209931	0.448566	45.6916	0.0221726	0.188894	0.117381	0.906558	0.948269	45.6916	0.0797097	0.193421	0.412105	0.680262	0.823518	45.6916	0.122599	0.201685	0.607872	0.543273	0.912792	45.6916	-0.10315	0.180897	-0.570214	0.568533	0.852049
ENSMUST00000020112	803.946	0.103897	0.084237	1.23339	0.217432	0.428151	803.946	0.0913584	0.075719	1.20655	0.227607	0.350316	803.946	0.214827	0.0796159	2.69829	0.00696958	0.0362899	803.946	0.16167	0.0790913	2.04409	0.0409447	0.0924857	803.946	-0.157731	0.079491	-1.98426	0.0472273	0.161762	803.946	-0.0468002	0.0843548	-0.554802	0.57903	0.919975	803.946	-0.0874193	0.0752992	-1.16096	0.245659	0.622421
[truncated: 16,917 more rows]

## Sheet: KIKO0vsWT0_fil
Row.names	baseMean	log2FoldChange	lfcSE	stat	pvalue	padj	Input.Type	MGI.Gene.Marker.ID	Symbol	Name	Feature.Type	Ensembl.ID	Entrez.Gene.ID	menos log10 pval	menos log10 padj
ENSMUST00000006956	31.7502	2.8385	0.517662	5.4833	4.17455e-08	9.12667e-06	Ensembl Transcript	98223	Saa3	serum amyloid A 3	protein coding gene	ENSMUSG00000040026	20210	7.37939	5.03969
[truncated: 34 more rows]

## Sheet: KIKO30vsWT30_fil
Row.names	baseMean	log2FoldChange	lfcSE	stat	pvalue	padj	Input.Type	MGI.Gene.Marker.ID	Symbol	Name	Feature.Type	Ensembl.ID	Entrez.Gene.ID	menos log10 pval	menos log10 padj
[truncated: 48 more rows]

[truncated: 14 more sheets: KIKO60vsWT60_fil, WT30vsWT0_fil, WT60vsWT0_fil, KIKO30vsKIKO0_fil, KIKO60vsKIKO0_fil, logFC_time, logFC_genotype, David_78, logFC_genotype-0, Heatmap_78genotipo, Diagrama de Venn, Diagrama Venn v2, Datos para nuevo volcano KIKO v, Datos comp Times]
