# Supplementary material for: p38γ and p38δ modulate innate immune response by regulating MEF2D activation
Source: eLife. 2023 Jul 17;12:e86200. doi: 10.7554/eLife.86200 (PMC10400073; doi:10.7554/eLife.86200)
Supplement: Figure 3—figure supplement 1—source data 2. [file elife-86200-fig3-figsupp1-data2.zip]

Archive with 12 entries (9 files):
- Figure 3-figure supplement 3-source data 2/
- Figure 3-figure supplement 3-source data 2/.DS_Store
- __MACOSX/
- __MACOSX/Figure 3-figure supplement 3-source data 2/
- __MACOSX/Figure 3-figure supplement 3-source data 2/._.DS_Store
- Figure 3-figure supplement 3-source data 2/Wt Kiko 15seg048 copy.tif
- __MACOSX/Figure 3-figure supplement 3-source data 2/._Wt Kiko 15seg048 copy.tif
- Figure 3-figure supplement 3-source data 2/Wt Kiko 2,5 min044 copy.tif
- __MACOSX/Figure 3-figure supplement 3-source data 2/._Wt Kiko 2,5 min044 copy.tif
- Figure 3-figure supplement 3-source data 2/Figure 3-figure supplement 3-source data 2.pdf
- __MACOSX/Figure 3-figure supplement 3-source data 2/._Figure 3-figure supplement 3-source data 2.pdf
- __MACOSX/._Figure 3-figure supplement 3-source data 2
