# Supplementary material for: p38γ and p38δ modulate innate immune response by regulating MEF2D activation
Source: eLife. 2023 Jul 17;12:e86200. doi: 10.7554/eLife.86200 (PMC10400073; doi:10.7554/eLife.86200)
Supplement: Figure 4—figure supplement 1—source data 1. [file elife-86200-fig4-figsupp1-data1.zip]

Archive with 16 entries (13 files):
- Figure 4-figure supplement 4-source data 1/
- Figure 4-figure supplement 4-source data 1/AR100221mfgsperitLPSwtKIKODKp38a para Acuenda.jpg
- __MACOSX/
- __MACOSX/Figure 4-figure supplement 4-source data 1/
- __MACOSX/Figure 4-figure supplement 4-source data 1/._AR100221mfgsperitLPSwtKIKODKp38a para Acuenda.jpg
- Figure 4-figure supplement 4-source data 1/WB050221para AcuendaPp38.jpg
- __MACOSX/Figure 4-figure supplement 4-source data 1/._WB050221para AcuendaPp38.jpg
- Figure 4-figure supplement 4-source data 1/AR110221mfgsperitLPSwtKIKODKerk12 para Acuenda.jpg
- __MACOSX/Figure 4-figure supplement 4-source data 1/._AR110221mfgsperitLPSwtKIKODKerk12 para Acuenda.jpg
- Figure 4-figure supplement 4-source data 1/.DS_Store
- __MACOSX/Figure 4-figure supplement 4-source data 1/._.DS_Store
- Figure 4-figure supplement 4-source data 1/Figure 4-figure supplement 4-source data 1.pdf
- __MACOSX/Figure 4-figure supplement 4-source data 1/._Figure 4-figure supplement 4-source data 1.pdf
- Figure 4-figure supplement 4-source data 1/WB080212 para AcuendaPerk.jpg
- __MACOSX/Figure 4-figure supplement 4-source data 1/._WB080212 para AcuendaPerk.jpg
- __MACOSX/._Figure 4-figure supplement 4-source data 1
