# Supplementary material for: p38γ and p38δ modulate innate immune response by regulating MEF2D activation
Source: eLife. 2023 Jul 17;12:e86200. doi: 10.7554/eLife.86200 (PMC10400073; doi:10.7554/eLife.86200)
Supplement: Figure 4—figure supplement 2—source data 1. [file elife-86200-fig4-figsupp2-data1.zip]

Archive with 3 entries (2 files):
- Figure 4-figure supplement 4-source data 2.xlsx
- __MACOSX/
- __MACOSX/._Figure 4-figure supplement 4-source data 2.xlsx
