# Supplementary material for: p38γ and p38δ modulate innate immune response by regulating MEF2D activation
Source: eLife. 2023 Jul 17;12:e86200. doi: 10.7554/eLife.86200 (PMC10400073; doi:10.7554/eLife.86200)
Supplement: Figure 5—source data 3. [file elife-86200-fig5-data3.zip]

Archive with 2 entries (2 files):
- Source data Fig 5D.pptx
- __MACOSX/._Source data Fig 5D.pptx
